# Supplementary material for: Mine, Yours, Ours? Sharing Data on Human Genetic Variation
Source: PLoS One. 2012 Jun 5;7(6):e37552. doi: 10.1371/journal.pone.0037552 (PMC3367958; doi:10.1371/journal.pone.0037552)
Supplement: Table S2 — Mitochondrial and Y chromosomal datasets used in this study. (XLS) [file pone.0037552.s005.xls]

## Sheet: MtDNA
Table S2a. Raw mitochondrial dataset .
								BIBLIOMETRIC INFORMATION								SAMPLE AND GENOTYPING INFORMATION				SHARING INFORMATION
						Journal														Sharing		Modes of sharing				Modes of withholding
Pubmed ID	Title	Year of publication	Month of publication	Research field	n° authors	Journal	Journal's Sharing Policy	Total citations	Citations without self-citations from all authors	Months since publication	Total citations/Months since publication	Citations without self-citations from all authors/months since publication	Quartile	I. Factor	I.F/Median I.F	Sample size	Control region/partial sequence	SNPs	Complete genomes / coding region	Sharing	Sharing after e-mail request*	Primary databases	Secondary databases	Body Text	Supplementary Material	Comlete individual data unavailable	Only part of data available	Only derived statistics available
17492459	Mitochondrial control region sequences from northern Greece and Greek Cypriots.	2008	January	For	11	Int J Legal Med	1	9	6	50	0.18	0.12	1	2.793	1.94906	410	HVRI/HVRII			Yes		X			X
17652961	The phylogeography of African Brazilians.	2008	January	Evo	5	Hum Hered	3	23	19	50	0.46	0.38	2	3.806	1.48324	120	HVR I + HVR II(3)	9SNPs		No		X				X
17712356	New genetic evidence supports isolation and drift in the Ladin communities of the South Tyrolean Alps but not an ancient origin in the Middle East.	2008	January	Evo	7	Eur J Hum Genet	3	3	2	50	0.06	0.04	2	3.564	1.38893	263	HVR-I			No								X
17725814	Uniparental (mtDNA, Y-chromosome) polymorphisms in French Guiana and two related populations--implications for the region's colonization.	2008	January	Evo	11	Ann Hum Genet	3	10	6	50	0.2	0.12	3	2.145	0.835931	892	HVR-I	4SNPs		Yes				X
17952451	Italian mitochondrial DNA database: results of a collaborative exercise and proficiency testing.	2008	May	For	9	Int J Legal Med	1	19	15	46	0.413043	0.326087	1	2.793	1.94906	593	HVRI/HVRII	8SNPs		Yes					X
17960413	Mitochondrial control region sequences from a Vietnamese population sample.	2008	May	For	10	Int J Legal Med	1	13	12	46	0.282609	0.26087	1	2.793	1.94906	187	HVRI/HVRII			Yes		X
18031868	Tracking of the genetic deafness associated to the aging in Brazilian patients.	2009	July	Med	4	Neurobiol Aging	1	0	0	32	0	0	1	5.937	3.27468	100		1SNPs		Yes				X
18161860	An investigation of mitochondrial haplogroups in autism.	2008	September	Med	5	Am J Med Genet B Neuropsychiatr Genet	3	4	4	42	0.0952381	0.0952381	2	3.481	1.58443	1319		15SNPs		Yes				X
18172868	Mitochondrial DNA haplogroup diversity in Basques: a reassessment based on HVI and HVII polymorphisms.	2008	March	For	8	Am J Hum Biol	3	14	7	48	0.291667	0.145833	2	2.121	1.58639	55	HVRI/HVRII			Yes		X		X
18186507	Admixture and sexual bias in the population settlement of La Réunion Island (Indian Ocean).	2008	May	Evo	8	Am J Phys Anthropol	2	3	2	46	0.0652174	0.0434783	3	2.756	1	41	HVRI/HVRII	5SNPs		Yes				X
18186508	Detailed mtDNA genotypes permit a reassessment of the settlement and population structure of the Andaman Islands.	2008	May	Evo	14	Am J Phys Anthropol	2	9	7	46	0.195652	0.152174	3	2.756	1	50		14(33)SNPs	17	Yes		X			X
18205892	Close genetic relationship between Semitic-speaking and Indo-European-speaking groups in Iran.	2008	March	Evo	5	Ann Hum Genet	3	13	11	48	0.270833	0.229167	3	2.145	0.835931	99	HVR-I	5SNPs		No		X				X
18205894	Mitochondrial DNA variability in Slovaks, with application to the Roma origin.	2008	March	Evo	6	Ann Hum Genet	3	13	9	48	0.270833	0.1875	3	2.145	0.835931	207	HVR I and II	15SNPs	5	Yes				X
18223312	Maternal footprints of Southeast Asians in North India.	2008	March	Evo	37	Hum Hered	3	13	11	48	0.270833	0.229167	2	3.806	1.48324	3943	HVR I (181)	1 + ?(181)SNPs		Yes				X	X
18257024	Regional differences in the distribution of the sub-Saharan, West Eurasian, and South Asian mtDNA lineages in Yemen.	2008	June	Evo	7	Am J Phys Anthropol	2	18	11	45	0.4	0.244444	3	2.756	1	185	HVR-I	6SNPs		Yes					X
18269758	Mitochondrial DNA structure in the Arabian Peninsula.	2008	February	Evo	4	BMC Evol Biol	1	31	19	49	0.632653	0.387755	1	4.294	1.67342	553	HVR I and II	29SNPs	7	Yes		X			X
18270655	Pinghua population as an exception of Han Chinese's coherent genetic structure.	2008	April	Evo	13	J Hum Genet	1	13	11	47	0.276596	0.234043	3	2.547	0.992595	470	HVR I	12SNPs		Yes		X
18279250	Mitochondrial DNA control region polymorphism in the population of Alagoas state, north-eastern Brazil.	2008	January	For	5	J Forensic Sci	2	3	3	50	0.06	0.06	2	1.524	1.0635	167	HVR I and II			Yes				X
18294359	Migration waves to the Baltic Sea region.	2008	May	Evo	7	Ann Hum Genet	3	12	9	46	0.26087	0.195652	3	2.145	0.835931	1269	HVR-I	17SNPs		Yes					X
18307577	Mitochondrial DNA variation in Karkar Islanders.	2008	May	Evo	8	Ann Hum Genet	3	5	3	46	0.108696	0.0652174	3	2.145	0.835931	47	HVR-I	1SNP		Yes		X		X
18308428	Mitochondrial haplogroup H and Alzheimer's disease--is there a connection?	2009	November	Med	5	Neurobiol Aging	1	11	8	28	0.392857	0.285714	1	5.937	3.27468	474		12SNPs		Yes					X
18313026	Mitochondrial population genomics supports a single pre-Clovis origin with a coastal route for the peopling of the Americas.	2008	March	Evo	13	Am J Hum Genet	1	72	64	48	1.5	1.33333	1	12.303	4.79462	58			58	Yes		X
18322915	Genetic variation in the enigmatic Altaian Kazakhs of South-Central Russia: insights into Turkic population history.	2008	July	Evo	11	Am J Phys Anthropol	2	13	8	44	0.295455	0.181818	3	2.756	1	237	HVR-I	22?SNPs		Yes				X
18335039	The phylogeny of the four pan-American MtDNA haplogroups: implications for evolutionary and disease studies.	2008	March	Evo	9	PLoS One	1	65	53	48	1.35417	1.10417	1	4.351	3.2543	14			14	Yes		X
18390477	The impact of the Austronesian expansion: evidence from mtDNA and Y chromosome diversity in the Admiralty Islands of Melanesia.	2008	July	Evo	9	Mol Biol Evol	1	34	27	44	0.772727	0.613636	1	9.872	3.84723	147	HVR I	1SNP		No		X				X
18398433	Reconstructing the phylogeny of African mitochondrial DNA lineages in Slavs.	2008	September	Evo	6	Eur J Hum Genet	3	3	2	42	0.0714286	0.047619	2	3.564	1.38893	8			8	Yes		X
18428014	Mitochondrial DNA variation in Jordanians and their genetic relationship to other Middle East populations.	2008	March	Evo	6	Ann Hum Biol	3	3	2	48	0.0625	0.0416667	3	1.064	0.795812	145	HVR I and II	24SNPs		Yes				X
18439979	Genetic polymorphism of mitochondrial DNA HVS-I and HVS-II of Chinese Tu ethnic minority group.	2008	April	For	9	J Genet Genomics	2	1	1	47	0.0212766	0.0212766	4	0.813	0.316836	108	HVRI/HVRII			Yes				X
18442080	The mtDNA ancestry of admixed Colombian populations.	2008	September	Evo	7	Am J Hum Biol	3	12	8	42	0.285714	0.190476	2	2.121	1.58639	185	HVR I + HVR II (?)			Yes				X
18442943	Mitochondrial DNA population data of HV1 and HV2 sequences from Japanese individuals.	2008	September	For	9	Leg Med (Tokyo)	2	3	2	42	0.0714286	0.047619	0	0	0	1204	HVRI/HVRII			Yes		X
18446216	Counting the founders: the matrilineal genetic ancestry of the Jewish Diaspora.	2008	April	Evo	15	PLoS One	1	17	14	47	0.361702	0.297872	1	4.351	3.2543	1395	HVRI/HVRII	1-5 SNPs	49	Yes		X			X
18452887	Mitochondrial genome diversity in arctic Siberians, with particular reference to the evolutionary history of Beringia and Pleistocenic peopling of the Americas.	2008	May	Evo	7	Am J Hum Genet	1	24	21	46	0.521739	0.456522	1	12.303	4.79462	515	HVR-I	1-5 SNPs	84	Yes		X		X
18461126	The Druze: A Population Genetic Refugium of the Near East	2008	May	Evo	9	PLoS One	1	8	8	46	0.173913	0.173913	1	4.351	3.2543	311	HVRI/HVRII		41	Yes		X			X
18464270	Mitochondrial DNA variation and substructure among the tribal populations of Andhra Pradesh, India.	2008	November	Evo	8	Am J Hum Biol	3	0	0	40	0	0	2	2.121	1.58639	588	HVR-I			Yes				X
18477584	Mitochondrial DNA phylogeny in Eastern and Western Slavs.	2008	August	Evo	8	Mol Biol Evol	1	17	13	43	0.395349	0.302326	1	9.872	3.84723	73			73	Yes		X			X
18498001	Reconstructing the origin of the Lapita Cultural Complex: mtDNA analyses of East Sepik Province, PNG	2008	August	Evo	6	J Hum Genet	1	6	6	43	0.139535	0.139535	3	2.547	0.992595	219	HVR-I			Yes		X
18500747	Middle Eastern and European mtDNA lineages characterize populations from eastern Crete.	2008	October	Evo	4	Am J Phys Anthropol	2	0	0	41	0	0	3	2.756	1	283	HVR I and II	8SNPs		No		X				X
18506205	Northwest Siberian Khanty and Mansi in the junction of West and East Eurasian gene pools as revealed by uniparental markers.	2008	October	For	6	Eur J Hum Genet	3	5	3	41	0.121951	0.0731707	2	3.564	1.38893	169	HVR I and II	7(41)SNPs		Yes					X
18601722	Timing and deciphering mitochondrial DNA macro-haplogroup R0 variability in Central Europe and Middle East.	2008	July	Evo	8	BMC Evol Biol	1	12	9	44	0.272727	0.204545	1	4.294	1.67342	1350	HVRI/HVRII (847)	2 (503)SNPs		Yes					X
18611982	Pseudomitochondrial genome haunts disease studies.	2008	December	Med	4	J Med Genet	1	28	19	39	0.717949	0.487179	1	5.751	2.24123	1			1	Yes				X
18612324	The use of common mitochondrial variants to detect and characterise population structure in the Australian population: implications for genome-wide association studies.	2008	November	Evo	6	Eur J Hum Genet	3	2	0	40	0.05	0	2	3.564	1.38893	3839		70SNPs		No								X
18622623	Detection of the A189G mtDNA heteroplasmic mutation in relation to age in modern and ancient bones.	2009	March	For	8	Int J Legal Med	1	4	3	36	0.111111	0.0833333	1	2.793	1.94906	34	HVR II (partial)			No							X
18623076	Validation of microarray-based resequencing of 93 worldwide mitochondrial genomes.	2009	January	Evo	7	Hum Mutat	1	29	28	38	0.763158	0.736842	1	6.887	2.68394	95			95	Yes					X
18637195	Culture creates genetic structure in the Caucasus: autosomal, mitochondrial, and Y-chromosomal variation in Daghestan.	2008	July	Evo	5	BMC Genet	1	8	7	44	0.181818	0.159091	3	2.23	0.869057	299	HVR-I(62)	24SNPs		No				X			X
18644108	Genetic origin, admixture, and asymmetry in maternal and paternal human lineages in Cuba.	2008	July	Evo	7	BMC Evol Biol	1	20	15	44	0.454545	0.340909	1	4.294	1.67342	245	HVR-I	5(187)+7(58)SNPs		Yes		X			X
18668590	Mitochondrial DNA haplogroups: role in the prevalence and severity of knee osteoarthritis.	2008	August	Med	5	Arthritis Rheum	3	22	16	43	0.511628	0.372093	1	7.332	2.87981	719		9SNPs		Yes				X
18674747	Pathogenic mitochondrial DNA mutations are common in the general population.	2008	August	Med	5	Am J Hum Genet	1	82	73	43	1.90698	1.69767	1	12.303	4.79462	3168	HVR I and II (344)	10(2656)+ 25(344)SNPs		Yes					X
18691441	The earliest settlers' antiquity and evolutionary history of Indian populations: evidence from M2 mtDNA lineage.	2008	August	Evo	11	BMC Evol Biol	1	11	11	43	0.255814	0.255814	1	4.294	1.67342	2768		1(958) + 5(1810)SNPs	72	Yes		X		X
18701880	A mitochondrial mutation A4401G is involved in the pathogenesis of left ventricular hypertrophy in Chinese hypertensives.	2009	February	Med	7	Eur J Hum Genet	3	1	0	37	0.027027	0	2	3.564	1.38893	270		1(270) + 2(9)SNPs	6	No								X
18711736	mtDNA and Y-chromosome variation in the Talysh of Iran and Azerbaijan.	2009	January	Evo	7	Am J Phys Anthropol	2	7	6	38	0.184211	0.157895	3	2.756	1	128	HVR-I	5SNPs		No								X
18752438	Mitochondrial DNA haplogroups and highly active antiretroviral therapy-related lipodystrophy.	2008	October	Med	12	Clin Infect Dis	1	9	7	41	0.219512	0.170732	1	8.195	3.47983	346		14SNPs		Yes				X
18759861	Mitochondrial DNA haplogroups in a Chinese Uygur population and their potential association with longevity.	2008	December	Med	10	Clin Exp Pharmacol Physiol	2	3	3	39	0.0769231	0.0769231	3	1.936	0.896296	207			207	No								X
18769869	Genetic imprint of the Mongol: signal from phylogeographic analysis of mitochondrial DNA.	2008	October	Evo	9	J Hum Genet	1	3	3	41	0.0731707	0.0731707	3	2.547	0.992595	201	HVR I and II		4 (coding region)	Yes					X
18785589	Gene admixture in ethnic populations in upper part of Silk Road revealed by mtDNA polymorphism.	2008	May	Evo	8	Sci China C Life Sci	3	4	4	46	0.0869565	0.0869565	3	0.691	0.516829	242	HVR I	16SNPs		No								X
18801464	A family with 3460G>A and 11778G>A mutations and haplogroup analysis of PolishLeber hereditary optic neuropathy patients	2008	December	Med	8	Mitochondrion	2			39			1	4.145	1.61535	29	HVRI/HVRII	15SNPs		Yes				X
18818760	Sex-specific genetic structure and social organization in Central Asia: insights from a multi-locus study.	2008	September	Evo	11	PLoS Genet	1	25	19	42	0.595238	0.452381	1	9.532	3.71473	674	HVR I			No								X
18830133	Frequency of mitochondrial 12S ribosomal RNA variants in an adult cystic fibrosis population.	2008	December	Med	6	Pharmacogenet Genomics	3	4	4	39	0.102564	0.102564	1	3.911	2.0737	157	12S rRNA			Yes				X
18931934	Association of mitochondrial haplogroup J and mtDNA oxidative damage in two different North Spain elderly populations.	2009	August	Med	11	Biogerontology	3	9	6	31	0.290323	0.193548	2	2.816	1.55323	138	HVRI/HVRII	20SNPs		No								X
18952007	Human mitochondrial variants influence on oxygen consumption.	2009	February	Med	8	Mitochondrion	2	16	13	37	0.432432	0.351351	1	4.145	1.61535	358	HVRI/HVRII	7SNPs		No								X
19018796	Mitochondrial haplogroup is associated with the phenotype of familial amyloidosis with polyneuropathy in Swedish and French patients.	2009	February	Med	6	Clin Genet	3	7	3	37	0.189189	0.0810811	2	3.304	1.28761	351	HVR I and II			Upon Request
19040656	Population structure in contemporary Sweden--a Y-chromosomal and mitochondrial DNA analysis.	2009	January	Evo	9	Ann Hum Genet	3	5	4	38	0.131579	0.105263	3	2.145	0.835931	1703		34SNPs		Yes				X
19050723	The Etruscan timeline: a recent Anatolian connection.	2009	May	Evo	9	Eur J Hum Genet	3	4	3	34	0.117647	0.0882353	2	3.564	1.38893	258	HVR I (63)	24SNPs	9	Yes		X			X
19053990	The complex and diversified mitochondrial gene pool of Berber populations.	2009	March	Evo	10	Ann Hum Genet	3	11	6	36	0.305556	0.166667	3	2.145	0.835931	295	HVRI/HVRII	1-4 SNPs		Yes					X
19066930	Phylogenetic classification of Japanese mtDNA assisted by complete mitochondrial DNA sequences.	2010	January	For	3	Int J Legal Med	1	9	9	26	0.346154	0.346154	1	2.793	1.94906	100	HVR I and II + 486bp + 2238bp(52)	3 SNPs + 1-12 SNPs (88)	14	Yes		X			X
19076426	A mitochondrial etiology of neurodegenerative diseases: evidence from Parkinson's disease.	2008	December	Med	8	Ann N Y Acad Sci	3	27	19	39	0.692308	0.487179	1	2.67	4.21801	340		12SNPs	4	Yes				X
19077280	Genetic variation in South Indian castes: evidence from Y-chromosome, mitochondrial, and autosomal polymorphisms.	2008	December	Evo	11	BMC Genet	1	13	10	39	0.333333	0.25641	3	2.23	0.869057	155	HVR-I	32SNPs		Yes					X
19077432	Mitochondrial polymorphisms are associated both with increased and decreased longevity.	2009	February	Med	9	Hum Hered	3	6	5	37	0.162162	0.135135	2	3.806	1.48324	152	HVR I	9SNPs		Yes					X
19082356	Screening of the mitochondrial A1555G mutation in patients with sensorineural hearing loss.	2008	September	Med	5	Braz J Otorhinolaryngol	3	0	0	42	0	0	0	0	0	127		1SNPs		Yes				X
19083780	Mitochondrial DNA control region variation in Ashkenazi Jews from Hungary.	2008	January	For	6	Forensic Sci Int Genet	1	1	0	50	0.02	0	1	2.421	1.68946	173	HVR I and II			Yes					X
19083782	Mitochondrial DNA control region variation in Dubai, United Arab Emirates.	2008	January	For	4	Forensic Sci Int Genet	1	8	7	50	0.16	0.14	1	2.421	1.68946	249	HVR I and II			Yes					X
19083798	Mitochondrial control region sequences from a U.S. "Hispanic" population sample.	2008	March	For	5	Forensic Sci Int Genet	1	3	2	48	0.0625	0.0416667	1	2.421	1.68946	128	HVR I and II			Yes		X		X
19083810	Analysis of mitochondrial DNA polymorphisms in Guangdong Han Chinese.	2008	March	For	7	Forensic Sci Int Genet	1	5	2	48	0.104167	0.0416667	1	2.421	1.68946	106	HVR I and II	10SNPs		Yes				X
19083815	Complete mitochondrial genome sequences for 265 African American and U.S. "Hispanic" individuals.	2008	June	For	5	Forensic Sci Int Genet	1	9	7	45	0.2	0.155556	1	2.421	1.68946	265			265	Yes		X
19083829	A database of mitochondrial DNA hypervariable regions I and II sequences of individuals from Slovakia.	2008	September	For	4	Forensic Sci Int Genet	1	4	3	42	0.0952381	0.0714286	1	2.421	1.68946	374	HVR I and II			Yes				X
19083830	Haplotype diversity in human mitochondrial DNA hypervariable regions I-III in the city of Caracas (Venezuela).	2008	September	For	4	Forensic Sci Int Genet	1	5	5	42	0.119048	0.119048	1	2.421	1.68946	100	HVR I and II			Yes				X
19090581	Post-last glacial maximum expansion from Iberia to North Africa revealed by fine characterization of mtDNA H haplogroup in Tunisia.	2009	June	Evo	12	Am J Phys Anthropol	2	17	9	33	0.515152	0.272727	3	2.756	1	304	HVR I	4SNPs		Yes					X
19092698	Mitochondrial haplogroups associated with elite Kenyan athlete status.	2009	January	Med	8	Med Sci Sports Exerc	2	13	10	38	0.342105	0.263158	1	3.707	2.86255	376	HVR-I	3SNPs		No								X
19130971	Aminoglycoside ototoxicity in Nicaraguan children: patient risk factors and mitochondrial DNA results.	2009	January	Med	4	Otolaryngol Head Neck Surg	1	1	1	38	0.0263158	0.0263158	2	1.463	1.26448	31	12S rRNA			Yes				X
19133286	Data from complete mtDNA sequencing of Tunisian centenarians: testing haplogroup association and the "golden mean" to longevity.	2009	April	Med	6	Mech Ageing Dev	2	8	4	35	0.228571	0.114286	1	4.179	2.30502	43			43	Yes		X
19144107	A rapid method for detection of five known mutations associated with aminoglycoside-induced deafness.	2009	January	Med	10	BMC Med Genet	1	18	15	38	0.473684	0.394737	2	2.84	1.10678	204		5SNPs		Yes				X
19148289	The peopling of Korea revealed by analyses of mitochondrial DNA and Y-chromosomal markers.	2009	January	Evo	3	PLoS One	1	8	7	38	0.210526	0.184211	1	4.351	3.2543	445	HVR I and II	15SNPs		No		X				X
19158811	Origins of the Moken Sea Gypsies inferred from mitochondrial hypervariable region and whole genome sequences.	2009	February	Evo	4	J Hum Genet	1	6	6	37	0.162162	0.162162	3	2.547	0.992595	12	HVR I		2	Yes				X
19224903	Role of European mitochondrial DNA haplogroups in the prevalence of hip osteoarthritis in Galicia, Northern Spain.	2010	January	Med	7	Ann Rheum Dis	1	12	6	26	0.461538	0.230769	1	8.111	3.18578	2211		11SNPs		Yes				X
19243582	Mitochondrial DNA haplogroup H structure in North Africa.	2009	February	Evo	9	BMC Genet	1	18	14	37	0.486486	0.378378	3	2.23	0.869057	2627	HVR I(564) + HVR II (234)	1(2063) + 20(564)SNPs	6	Yes		X			X
19267350	Sequence variation in the mitochondrial gene cytochrome c oxidase subunit I and prostate cancer in African American men.	2009	June	Med	6	Prostate	3	3	3	33	0.0909091	0.0909091	1	3.081	1.58081	267	COI			No								X
19285484	A South African family with the mitochondrial A1555G mutation on haplogroup L0d.	2009	May	Med	4	Biochem Biophys Res Commun	1	3	2	34	0.0882353	0.0588235	3	2.584	1.00077	227	tRNASer gene	6SNPs		Yes				X
19289304	Real-time PCR method for identification of Asian populations in forensic casework.	2009	April	For	5	Leg Med (Tokyo)	2	0	0	35	0	0	0	0	0	140		1SNPs		Yes				X
19290544	African ancestry is associated with risk of asthma and high total serum IgE in a population from the Caribbean Coast of Colombia.	2009	June	Med	15	Hum Genet	1	13	7	33	0.393939	0.212121	1	4.523	1.76267	183		6SNPs		No								X
19309521	Migration of Chadic speaking pastoralists within Africa based on population structure of Chad Basin and phylogeography of mitochondrial L3f haplogroup.	2009	March	Evo	6	BMC Evol Biol	1	13	10	36	0.361111	0.277778	1	4.294	1.67342	16			16	Yes		X
19338775	Study of modifiers factors associated to mitochondrial mutations in individuals with hearing impairment.	2009	April	Med	5	Biochem Biophys Res Commun	1	3	2	35	0.0857143	0.0571429	3	2.584	1.00077	85		3SNPs		Yes				X
19340307	New population and phylogenetic features of the internal variation within mitochondrial DNA macro-haplogroup R0.	2009	April	Evo	11	PLoS One	1	20	10	35	0.571429	0.285714	1	4.351	3.2543	518	HVR I	71(293)SNPs		Yes					X
19367187	Mitochondrial DNA deletion and sarcopenia.	2009	March	Med	10	Genet Med	1	2	2	36	0.0555556	0.0555556	2	3.922	1.52845	24		13 Del (RFLP)		Yes				X
19367325	Genetic markers and population history: Finland revisited.	2009	October	Evo	5	Eur J Hum Genet	3	0	0	29	0	0	2	3.564	1.38893	832	HVRI/HVRII			No								X
19368653	Are pediatric and adult-onset cyclic vomiting syndrome (CVS) biologically different conditions? Relationship of adult-onset CVS with the migraine and pediatric CVS-associated common mtDNA polymorphisms 16519T and 3010A.	2009	September	Med	8	Neurogastroenterol Motil	3	4	1	30	0.133333	0.0333333	1	3.568	1.70148	158		3SNPs		Yes				X
19383124	Mitochondrial DNA haplogroup T is associated with coronary artery disease and diabetic retinopathy: a case control study.	2009	April	Med	18	BMC Med Genet	1	18	14	35	0.514286	0.4	2	2.84	1.10678	2352		10SNPs		Yes				X
19383166	On the edge of Bantu expansions: mtDNA, Y chromosome and lactase persistence genetic variation in southwestern Angola.	2009	April	Evo	5	BMC Evol Biol	1	14	11	35	0.4	0.314286	1	4.294	1.67342	369	HVRI/HVRII	4(56)SNPs		Yes					X
19397558	Inter- and extra-Indian admixture and genetic diversity in reunion island revealed by analysis of mitochondrial DNA.	2009	May	Evo	5	Ann Hum Genet	3	3	1	34	0.0882353	0.0294118	3	2.145	0.835931	261	HVR I and II	7 + 1-10 SNPs (195)		Yes					X
19397801	The mitochondrial DNA T16189C polymorphism and HIV-associated cardiomyopathy: a genotype-phenotype association study.	2009	April	Med	6	BMC Med Genet	1	1	0	35	0.0285714	0	2	2.84	1.10678	67	HVR I and II			No								X
19414160	Mitochondrial control region sequences from an Egyptian population sample.	2009	June	For	6	Forensic Sci Int Genet	1	5	5	33	0.151515	0.151515	1	2.421	1.68946	277	HVR I and II			Yes		X
19414164	Polymorphisms of mtDNA control region in Tunisian and Moroccan populations: an enrichment of forensic mtDNA databases with Northern Africa data.	2009	June	For	7	Forensic Sci Int Genet	1	3	2	33	0.0909091	0.0606061	1	2.421	1.68946	120	HVRI/HVRII			Yes					X
19414523	Genetic admixture history of Eastern Indonesia as revealed by Y-chromosome and mitochondrial DNA analysis.	2009	August	Evo	11	Mol Biol Evol	1	21	14	31	0.677419	0.451613	1	9.872	3.84723	330	HVR I	1SNPs		No		X				X
19414726	Mitochondrial DNA haplogroups influence the therapeutic response to riboflavin in migraineurs.	2009	May	Med	11	Neurology	3	11	10	34	0.323529	0.294118	1	8.172	3.71962	64	HVRI/HVRII			No								X
19425093	mtDNA variability in two Bantu-speaking populations (Shona and Hutu) from Eastern Africa: implications for peopling and migration patterns in sub-Saharan Africa.	2009	October	Evo	9	Am J Phys Anthropol	2	7	6	29	0.241379	0.206897	3	2.756	1	101	HVR I	15SNPs		Yes				X
19425100	Near eastern neolithic genetic input in a small oasis of the Egyptian Western Desert.	2009	October	Evo	5	Am J Phys Anthropol	2	9	5	29	0.310345	0.172414	3	2.756	1	35			35	Yes				X
19465004	Low incidence of GJB2, GJB6 and mitochondrial DNA mutations in North Indian patients with non-syndromic hearing impairment.	2009	July	Med	5	Biochem Biophys Res Commun	1	4	3	32	0.125	0.09375	3	2.584	1.00077	210		3SNPs		No								X
19476452	First genetic insight into Libyan Tuaregs: a maternal perspective.	2009	July	Evo	10	Ann Hum Genet	3	9	7	32	0.28125	0.21875	3	2.145	0.835931	129	HVRI/HVRII	1-6 SNPs		Yes					X
19495796	Linguistic and maternal genetic diversity are not correlated in Native Mexicans.	2009	October	Evo	7	Hum Genet	1	5	1	29	0.172414	0.0344828	1	4.523	1.76267	477	HVR I	2SNPs		Yes					X
19500771	Mitochondrial haplogroup U5b3: a distant echo of the epipaleolithic in Italy and the legacy of the early Sardinians.	2009	June	Evo	26	Am J Hum Genet	1	13	8	33	0.393939	0.242424	1	12.303	4.79462	53			53	Yes		X
19533161	MtDNA control region sequence polymorphisms and phylogenetic analysis of Malay population living in or around Kuala Lumpur in Malaysia.	2010	March	For	4	Int J Legal Med	1	4	4	24	0.166667	0.166667	1	2.793	1.94906	124	HVR I and II	11SNPs		Yes					X
19535740	On the origins and admixture of Malagasy: new evidence from high-resolution analyses of paternal and maternal lineages.	2009	September	Evo	7	Mol Biol Evol	1	12	11	30	0.4	0.366667	1	9.872	3.84723	133	HVR I	19SNPs		Yes		X			X
19573232	Mitochondrial and Y-chromosome diversity of the Tharus (Nepal): a reservoir of genetic variation.	2009	July	Evo	9	BMC Evol Biol	1	19	18	32	0.59375	0.5625	1	4.294	1.67342	277	HVR I and II	5 (Average)SNPs	34	Yes		X			X
19589019	Incidence and distribution of Native American mtDNA haplogroups in central Argentina.	2009	February	Evo	2	Hum Biol	3	2	1	37	0.0540541	0.027027	4	0.513	0.383695	310		4SNPs		No								X
19590886	Homogeneity in mitochondrial DNA control region sequences in Swedish subpopulations.	2010	March	For	4	Int J Legal Med	1	3	2	24	0.125	0.0833333	1	2.793	1.94906	335	HVR I and II			Yes					X
19591216	Tracing the origins of Hakka and Chaoshanese by mitochondrial DNA analysis.	2010	January	Evo	8	Am J Phys Anthropol	2	4	2	26	0.153846	0.0769231	3	2.756	1	272	HVRI/HVRII	11SNPs		Yes		X			X
19619285	OPA1-related dominant optic atrophy is not strongly influenced by mitochondrial DNA background.	2009	July	Med	9	BMC Med Genet	1	3	1	32	0.09375	0.03125	2	2.84	1.10678	41	HVRI/HVRII	7SNPs		Yes				X
19624810	Reconstructing Indian-Australian phylogenetic link.	2009	July	Evo	7	BMC Evol Biol	1	5	5	32	0.15625	0.15625	1	4.294	1.67342	996			996	Yes		X
19636411	Mitochondrial haplogroups and control region polymorphisms are not associated with prostate cancer in Middle European Caucasians.	2009	July	Med	8	PLoS One	1	5	2	32	0.15625	0.0625	1	4.351	3.2543	582	HVR I	9SNPs		No								X
19641616	Association of mitochondrial DNA haplogroups with exceptional longevity in a Chinese population.	2009	July	Med	12	PLoS One	1	9	7	32	0.28125	0.21875	1	4.351	3.2543	1852		33SNPs		Yes				X
19647696	Mitochondrial DNA control region variation in a population sample from Hong Kong, China.	2009	September	For	6	Forensic Sci Int Genet	1	1	1	30	0.0333333	0.0333333	1	2.421	1.68946	377	HVR I and II			Yes				X
19662095	Deep rooting in-situ expansion of mtDNA Haplogroup R8 in South Asia.	2009	August	Evo	12	PLoS One	1	2	2	31	0.0645161	0.0645161	1	4.351	3.2543	5836	HVR I	1SNPs	54	No								X
19666146	An economical mtDNA SNP assay detecting different mitochondrial haplogroups in identical HVR 1 samples of Caucasian ancestry.	2009	September	For	3	Mitochondrion	2	5	1	30	0.166667	0.0333333	1	4.145	1.61535	329	HVR I	32SNPs		No								X
19680675	Amerindian mitochondrial DNA haplogroups predominate in the population of Argentina: towards a first nationwide forensic mitochondrial DNA sequence database.	2010	July	For	8	Int J Legal Med	1	3	2	20	0.15	0.1	1	2.793	1.94906	338	HVRI/HVRII	16SNPs		Yes					X
19703591	Mitochondrial DNA variants in a Japanese population of patients with Alzheimer's disease.	2010	January	Med	8	Mitochondrion	2	7	6	26	0.269231	0.230769	1	4.145	1.61535	282			282	No								X
19724647	Mitochondrial echoes of first settlement and genetic continuity in El Salvador.	2009	September	Evo	8	PLoS One	1	4	3	30	0.133333	0.1	1	4.351	3.2543	90	HVRI/HVRII			Yes				X
19727793	Forensic and phylogeographic characterization of mtDNA lineages from northern Thailand (Chiang Mai).	2009	November	For	10	Int J Legal Med	1	9	6	28	0.321429	0.214286	1	2.793	1.94906	190	HVRI/HVRII			Yes					X
19728543	Mitochondrial DNA haplogroups in the Czech population compared to other European countries.	2008	December	Evo	6	Hum Biol	3	2	2	39	0.0512821	0.0512821	4	0.513	0.383695	300	HVR-I	18SNPs		Yes				X
19730927	Epidemiology and characteristics of occipital brain infarcts in young adults in southwestern Finland.	2010	February	Med	2	J Neurol	3	0	0	25	0	0	2	2.903	1.32135	619		18SNPs		No								X
19744334	Comprehensive molecular etiology analysis of nonsyndromic hearing impairment from typical areas in China.	2009	September	Med	11	J Transl Med	1	16	15	30	0.533333	0.5	1	3.407	1.68663	284	12S rRNA + tRNAser			No								X
19755666	Philippine mitochondrial DNA diversity: a populated viaduct between Taiwan and Indonesia?	2010	January	Evo	8	Mol Biol Evol	1	21	16	26	0.807692	0.615385	1	9.872	3.84723	423	HVR I + HVR II (169)	1-4 SNPs	43	Yes		X			X
19769303	Patrilocality and recent migrations have little impact on shaping patterns of genetic structure of the Armenian population.	2009	August	Evo	3	Genetika	3	1	0	31	0.0322581	0	4	0.501	0.195246	741	HVR-I			No								X
19809480	Traces of sub-Saharan and Middle Eastern lineages in Indian Muslim populations	2010	March	Evo	12	Eur J Hum Genet	3	3	3	24	0.125	0.125	2	3.564	1.38893	472	HVR I and II	from 1 to 15SNPs	12	Yes		X			X
19816995	Sequence-length variation of mtDNA HVS-I C-stretch in Chinese ethnic groups.	2009	October	For	7	J Zhejiang Univ Sci B	3	2	1	29	0.0689655	0.0344828	3	1.041	0.551962	538	HVR I			Yes		X
19844259	Drawing the history of the Hutterite population on a genetic landscape: inference from Y-chromosome and mtDNA genotypes.	2010	April	Evo	7	Eur J Hum Genet	3	6	6	23	0.26087	0.26087	2	3.564	1.38893	382	HVR I		75	Yes		X		X
19844264	European admixture on the Micronesian island of Kosrae: lessons from complete genetic information.	2010	March	Evo	7	Eur J Hum Genet	3	1	1	24	0.0416667	0.0416667	2	3.564	1.38893	2988		5(2892) + 15(96)SNPs		No								X
19847642	Alcohol consumption and breast tumor mitochondrial DNA mutations.	2010	June	Med	16	Breast Cancer Res Treat	3	1	1	21	0.047619	0.047619	1	4.696	1.93331	128	1 sequence (29) + 2-5 sequences (31)			No								X
19862743	Applications of MALDI-TOF MS to large-scale human mtDNA population-based studies.	2009	November	For	4	Electrophoresis	3			28			1	3.077	1.73255	90	HVR I + HVR II(30)	230SNPs		Yes					X
19874441	Study of the cytochrome b gene sequence in populations of Taiwan.	2010	January	For	7	J Forensic Sci	2	3	2	26	0.115385	0.0769231	2	1.524	1.0635	417	Cytocrom b			Yes					X
19918997	Genetic perspectives on forager-farmer interaction in the Luangwa valley of Zambia.	2010	March	Evo	5	Am J Phys Anthropol	2	2	1	24	0.0833333	0.0416667	3	2.756	1	78	HVR I and II	11SNPs		No		X				X
19924307	High mitochondrial DNA stability in B-cell chronic lymphocytic leukemia.	2009	November	Med	8	PLoS One	1	2	0	28	0.0714286	0	1	4.351	3.2543	146	HVRI/HVRII			Yes					X
19927277	Mitochondrial DNA patterns in the Macaronesia islands: Variation within and among archipelagos.	2010	April	Evo	6	Am J Phys Anthropol	2	0	0	23	0	0	3	2.756	1	623	HVR-I	9SNPs		Yes					X
19946364	Evaluation of group genetic ancestry of populations from Philadelphia and Dakar in the context of sex-biased admixture in the Americas.	2009	November	Evo	8	PLoS One	1	4	2	28	0.142857	0.0714286	1	4.351	3.2543	470	HVR I and II	30SNPs		No						X
19948325	Mitochondrial control region sequences from an African American population sample.	2009	December	For	6	Forensic Sci Int Genet	1	3	2	27	0.111111	0.0740741	1	2.421	1.68946	248	HVR I and II			Yes		X
19948333	Evaluation of the 124-plex SNP typing microarray for forensic testing.	2009	December	For	13	Forensic Sci Int Genet	1	7	6	27	0.259259	0.222222	1	2.421	1.68946	101		49SNPs		Yes				X
19953529	Genetic diversity of two haploid markers in the Udegey population from southeastern Siberia.	2010	June	Evo	3	Am J Phys Anthropol	2	0	0	21	0	0	3	2.756	1	51	HVR I and II	8SNPs		Yes				X
19955425	Mitochondrial genome evidence reveals successful Late Paleolithic settlement on the Tibetan Plateau.	2009	December	Evo	16	Proc Natl Acad Sci U S A	1	25	21	27	0.925926	0.777778	1	9.432	14.9005	680	HVR I (640) + HVR II (643)	23SNPs		Yes		X			X
19962932	Sequence polymorphism of the mitochondrial DNA control region in the population of Vojvodina Province, Serbia.	2010	March	For	9	Leg Med (Tokyo)	2	0	0	24	0	0	0	0	0	104	HVRI/HVRII			Yes				X
20003445	A new deep branch of eurasian mtDNA macrohaplogroup M reveals additional complexity regarding the settlement of Madagascar.	2009	December	Evo	10	BMC Genomics	1	2	2	27	0.0740741	0.0740741	1	3.759	1.99311	266	HVRI/HVRII	15SNPs	5	No		X				X
20006740	Mitochondrial DNA haplogroup 'R' is associated with Noonan syndrome of south India.	2010	March	Med	6	Mitochondrion	2	7	4	24	0.291667	0.166667	1	4.145	1.61535	112		41? (105)SNPs	7	Yes		X		X
20029456	Complete mitochondrial DNA sequences provide new insights into the Polynesian motif and the peopling of Madagascar.	2010	May	Evo	10	Eur J Hum Genet	3	3	2	22	0.136364	0.0909091	2	3.564	1.38893	266	HVRI/HVRII	14SNPs	3	No		X		X		X
20059473	Inferring continental ancestry of argentineans from Autosomal, Y-chromosomal and mitochondrial DNA.	2010	January	For	12	Ann Hum Genet	3	11	9	26	0.423077	0.346154	3	2.145	0.835931	246	HVR I and II	14SNPs		No								X
20064497	Influence of Amerindian mitochondrial DNA haplogroups on thrombosis susceptibility and frequency of four genetic prothrombotic variants in Southern Chilean subjects.	2010	March	Med	3	Clin Chim Acta	2	1	0	24	0.0416667	0	1	2.535	2.26137	112		4SNPs		Yes				X
20067846	A common mitochondrial polymorphism 10398A>G is associated metabolic syndrome in a Chinese population.	2010	April	Med	7	Mitochondrion	2	0	0	23	0	0	1	4.145	1.61535	647		79SNPs		Yes				X	X
20091803	Early Eurasian migration traces in the Tarim Basin revealed by mtDNA polymorphisms.	2010	August	Evo	5	Am J Phys Anthropol	2	1	1	19	0.0526316	0.0526316	3	2.756	1	58	HVR I	11SNPs		Yes				X
20091849	A genetic analysis of the Sakishima islanders reveals no relationship with Taiwan aborigines but shared ancestry with Ainu and main-island Japanese.	2010	June	Evo	6	Am J Phys Anthropol	2	1	0	21	0.047619	0	3	2.756	1	224	HVR-I	1SNPs		Yes		X			X
20102088	Mitochondrial DNA heritage of Cres Islanders--example of Croatian genetic outliers.	2009	December	Evo	7	Coll Antropol	3	3	3	27	0.111111	0.111111	3	0.503	0.767938	119	HVR I	27?SNPs		Yes				X
20109175	Mitochondrial haplogroup U is associated with a reduced risk to develop exfoliation glaucoma in the German population.	2010	January	Med	6	BMC Genet	1	3	3	26	0.115385	0.115385	3	2.23	0.869057	429		10SNPs		No								X
20127843	Mitochondrial DNA patterns in the Iberian Northern plateau: population dynamics and substructure of the Zamora province.	2010	August	Evo	6	Am J Phys Anthropol	2	3	2	19	0.157895	0.105263	3	2.756	1	214	HVR-I	14SNPs		Yes					X
20140442	The mtDNA composition of Uzbekistan: a microcosm of Central Asian patterns.	2010	May	For	12	Int J Legal Med	1	6	5	22	0.272727	0.227273	1	2.793	1.94906	1575	HVRI/HVRII	43(131)SNPs		Yes					X
20143911	Prevalence of mitochondrial tRNA gene mutations and their association with specific clinical phenotypes in patients with type 2 diabetes mellitus of Coimbatore.	2010	February	Med	4	Genet Test Mol Biomarkers	3	1	1	25	0.04	0.04	0	0	0	250		2SNPs		No								X
20151402	The acquisition of an inheritable 50-bp deletion in the human mtDNA control region does not affect the mtDNA copy number in peripheral blood cells.	2010	May	Med	10	Hum Mutat	1	5	3	22	0.227273	0.136364	1	6.887	2.68394	8097		1 Del	1	Yes		X		X
20171168	Investigation of mitochondrial sequence variants associated with aminoglycoside-induced ototoxicity in South African TB patients on aminoglycosides.	2010	March	Med	7	Biochem Biophys Res Commun	1	3	3	24	0.125	0.125	3	2.584	1.00077	554		6SNPs	8	No								X
20208987	Mitochondrial DNA haplogroup distribution in Chaoshanese with and without myopia.	2010	February	Med	9	Mol Vis	1	6	3	25	0.24	0.12	1	2.541	1.66078	192	HVR-I + HVR II(88)	7SNPs		Yes					X
20229500	Genetic heritage and native identity of the Seaconke Wampanoag tribe of Massachusetts.	2010	August	Evo	8	Am J Phys Anthropol	2	2	1	19	0.105263	0.0526316	3	2.756	1	28	HVRI/HVRII	18SNPs		Yes				X
20232220	Molecular characterization of six Chinese families with m.3460G>A and Leber hereditary optic neuropathy.	2010	July	Med	7	Neurogenetics	1	7	3	20	0.35	0.15	1	3.486	1.58671	6			6	Yes		X
20333712	Genetic structure of native circumpolar populations based on autosomal, mitochondrial, and Y chromosome DNA markers	2010	September	Evo	6	Am J Phys Anthropol	2	1	0	18	0.0555556	0	3	2.756	1	187	HVR-I			Yes		X			X
20346436	Strong maternal Khoisan contribution to the South African coloured population: a case of gender-biased admixture.	2010	April	Evo	9	Am J Hum Genet	1	12	10	23	0.521739	0.434783	1	12.303	4.79462	591	HVR I	64SNPs		Yes					X
20356410	Maternal inheritance and mitochondrial DNA variants in familial Parkinson's disease.	2010	April	Med	10	BMC Med Genet	1	9	9	23	0.391304	0.391304	2	2.84	1.10678	1063		12SNPs		No								X
20357205	Characterization of retinal and blood mitochondrial DNA from age-related macular degeneration patients.	2010	August	Med	10	Invest Ophthalmol Vis Sci	2	2	2	19	0.105263	0.105263	1	3.431	2.24248	271	3 sequences coding region (21)	4SNPs	3	No								X
20362514	Mitochondrial DNA haplogroups and risk of transient ischaemic attack and ischaemic stroke: a genetic association study.	2010	May	Med	5	Lancet Neurol	1	12	12	22	0.545455	0.545455	1	18.126	8.25034	2450		11SNPs		Yes				X
20377493	Mitochondrial DNA variation in an isolated area of Central Italy.	2010	June	Evo	5	Ann Hum Biol	3	1	1	21	0.047619	0.047619	3	1.064	0.795812	124	HVR I and II	8SNPs		Yes				X
20454697	Identification of novel mitochondrial mutations in Leber's hereditary optic neuropathy.	2010	April	Med	5	Mol Vis	1	2	1	23	0.0869565	0.0434783	1	2.541	1.66078	30			30 (coding region)	Yes		X		X
20457038	Mitochondrial DNA HV1 and HV2 variation in Danes.	2010	July	For	4	Forensic Sci Int Genet	1	1	0	20	0.05	0	1	2.421	1.68946	206	HVR I and II			Yes					X
20459715	The trans-Saharan slave trade - clues from interpolation analyses and high-resolution characterization of mitochondrial DNA lineages.	2010	May	Evo	7	BMC Evol Biol	1	7	4	22	0.318182	0.181818	1	4.294	1.67342	81	HVR I and HVR II + 4 coding region sequences (14)		8	Yes		X		X
20480173	Mitochondrial DNA diversity in a population from Santa Catarina (Brazil): predominance of the European input.	2010	July	For	8	Int J Legal Med	1	0	0	20	0	0	1	2.793	1.94906	80	HVRI/HVRII			Yes		X			X
20494640	Mitochondrial DNA polymorphisms in Gelao ethnic group residing in Southwest China.	2011	January	For	10	Forensic Sci Int Genet	1	0	0	14	0	0	1	2.421	1.68946	102	HVRI/HVRII	10SNPs		Yes				X
20502908	Sequence polymorphisms of mtDNA HV1, HV2, and HV3 regions in the Malay population of Peninsular Malaysia.	2010	September	For	5	Int J Legal Med	1	0	0	18	0	0	1	2.793	1.94906	248	HVR I and II			Yes				X
20556570	Typing of 24 mtDNA SNPs in a Chinese population using SNaPshot minisequencing.	2010	June	For	6	J Huazhong Univ Sci Technolog Med Sci	3	2	2	21	0.0952381	0.0952381	4	0.311	0.120449	100		24SNPs		Yes				X
20566709	Unmasking the causes of multifactorial disorders: OXPHOS differences between mitochondrial haplogroups.	2010	September	Med	7	Hum Mol Genet	1	21	15	18	1.16667	0.833333	1	7.386	2.87841	165	HVRI/HVRII	15SNPs	10	No		X					X
20569950	Mitochondrial DNA sequence analysis of a native Bolivian population.	2010	July	For	12	J Forensic Leg Med	1	2	2	20	0.1	0.1	0	0	0	110	HVRI/HVRII			Yes				X
20601191	Association of mitochondrial haplogroup D and risk of esophageal cancer in Taihang Mountain and Chaoshan areas in China.	2011	January	Med	6	Mitochondrion	2	3	3	14	0.214286	0.214286	1	4.145	1.61535	1666		3SNPs		Yes				X
20607701	Characterization of population structure from the mitochondrial DNA vis-à-vis language and geography in Papua New Guinea.	2010	August	Evo	3	Am J Phys Anthropol	2	1	1	19	0.0526316	0.0526316	3	2.756	1	94	HVR I and II	1SNPs		Yes		X			X
20623602	A mitochondrial revelation of early human migrations to the Tibetan Plateau before and after the last glacial maximum.	2010	December	Evo	14	Am J Phys Anthropol	2	9	6	15	0.6	0.4	3	2.756	1	593	HVR I	22(563) + 23(60)SNPs	31	Yes		X			X
20623605	Mitochondrial DNA reveals distinct evolutionary histories for Jewish populations in Yemen and Ethiopia.	2011	January	Evo	5	Am J Phys Anthropol	2	2	1	14	0.142857	0.0714286	3	2.756	1	136	HVRI + HVRII(9) + 6800bp(9)	10SNPs		Yes		X			X
20700146	Genetic diversity on the Comoros Islands shows early seafaring as major determinant of humanbiocultural evolution in the Western Indian Ocean.	2011	January	Evo	9	Eur J Hum Genet	3	2	1	14	0.142857	0.0714286	2	3.564	1.38893	577	HVRI (88)	31SNPs		Yes		X		X	X
20713468	Large-scale mtDNA screening reveals a surprising matrilineal complexity in east Asia and its implications to the peopling of the region.	2011	January	Evo	16	Mol Biol Evol	1	3	2	14	0.214286	0.142857	1	9.872	3.84723	6093	HVRI (3984) + HVRII	1-10 SNPs	51	No		X					X
20801092	Frequencies of 33 coding region mitochondrial SNPs in a Danish and a Turkish population.	2011	November	For	5	Forensic Sci Int Genet	1	0	0	4	0	0	1	2.421	1.68946	359		33SNPs		Yes					X
20840293	Characterization of mitochondrial DNA sequence heteroplasmy in blood tissue and hair as a function of hair morphology.	2011	January	For	2	J Forensic Sci	2	0	0	14	0	0	2	1.524	1.0635	127	HVRI/HVRII			No								X
20863902	Mitochondrial DNA and TFAM gene variation in early-onset myocardial infarction: evidence for an association to haplogroup H.	2011	January	Med	18	Mitochondrion	2	2	1	14	0.142857	0.0714286	1	4.145	1.61535	1000		10SNPs		Yes				X
20871389	European mitochondrial DNA haplogroups and metabolic changes during antiretroviral therapy in AIDS Clinical Trials Group Study A5142.	2011	January	Med	8	AIDS	3	7	6	14	0.5	0.428571	1	4.909	1.79161	752		10SNPs		Yes				X
20872803	Human ancient and extant mtDNA from the Gambier Islands (French polynesia): evidence for an early Melanesian maternal contribution and new perspectives into the settlement of easternmost Polynesia.	2011	February	Evo	8	Am J Phys Anthropol	2	2	1	13	0.153846	0.0769231	3	2.756	1	17	HVRI/HVRII	1SNPs		Yes		X
20946971	Mitochondrial DNA origins of the Latvian clefting population.	2011	March	Med	6	Mitochondrion	2	1	0	12	0.0833333	0	1	4.145	1.61535	107	HVRI + HVRII (67)	17SNPs		No								X
20958967	The imprint of the Slave Trade in an African American population: mitochondrial DNA, Y chromosome and HTLV-1 analysis in the Noir Marron of French Guiana.	2010	October	Evo	10	BMC Evol Biol	1	1	1	17	0.0588235	0.0588235	1	4.294	1.67342	142	HVRI/HVRII	27SNPs		Yes		X
21051306	Paternal and maternal lineages in Guinea-Bissau population.	2011	March	For	13	Forensic Sci Int Genet	1	0	0	12	0	0	1	2.421	1.68946	79	HVRI/HVRII			Yes					X
21059792	Unexpected island effects at an extreme: reduced Y chromosome and mitochondrial DNAdiversity in Nias.	2011	April	Evo	10	Mol Biol Evol	1	0	0	11	0	0	1	9.872	3.84723	467	HVRI	1(42)SNPs		Yes		X			X
21067984	Application of a west Eurasian-specific filter for quasi-median network analysis: Sharpening the blade for mtDNA error detection.	2011	March	For	6	Forensic Sci Int Genet	1	3	2	12	0.25	0.166667	1	2.421	1.68946	31	HVRI/HVRII			Yes					X
21069749	A new subclade of mtDNA haplogroup C1 found in Icelanders: evidence of pre-Columbian contact?	2011	January	Evo	6	Am J Phys Anthropol	2	0	0	14	0	0	3	2.756	1	11			11	No							X
21075696	The GHEP-EMPOP collaboration on mtDNA population data--A new resource for forensic casework.	2011	March	For	21	Forensic Sci Int Genet	1	1	0	12	0.0833333	0	1	2.421	1.68946	964	HVRI/HVRII			Yes					X
21082684	Mitochondrial DNA variability in the Titicaca basin: Matches and mismatches with linguistics and ethnohistory.	2011	January	Evo	5	Am J Hum Biol	3	1	1	14	0.0714286	0.0714286	2	2.121	1.58639	64	HVRI	4SNPs		Yes				X
21099167	Mitochondrial haplogroups A and M7a confer a genetic risk for coronary atherosclerosis in the Japanese elderly: an autopsy study of 1,536 patients.	2011	January	Med	9	J Atheroscler Thromb	1	0	0	14	0	0	2	3.048	1.45212	1536		149SNPs		Yes				X
21146361	T16189C mitochondrial DNA variant is associated with metabolic syndrome in Caucasian subjects.	2011	July	Med	10	Nutrition	1	1	1	8	0.125	0.125	2	2.604	1.33129	105		2SNPs		Yes				X
21147912	High-throughput sequencing of complete human mtDNA genomes from the Philippines.	2011	January	Evo	5	Genome Res	1	10	6	14	0.714286	0.428571	1	11.342	4.39272	109			109	Yes		X
21172459	A single multiplex PCR and SNaPshot minisequencing reaction of 42 SNPs to classify admixture populations into mitochondrial DNA haplogroups	2011	March	For	5	Mitochondrion	2	2	1	12	0.166667	0.0833333	1	4.145	1.61535	160		42SNPs		Yes				X
21179103	Positive selection on mitochondrial M7 lineages among the Gelong people in Hainan.	2011	March	Evo	10	J Hum Genet	1	1	1	12	0.0833333	0.0833333	3	2.547	0.992595	110	HVRI/HVRII	23SNPs		Yes		X			X
21187967	The influence of natural barriers in shaping the genetic structure of Maharashtra populations.	2010	December	Evo	11	PLoS One	1	1	0	15	0.0666667	0	1	4.351	3.2543	184	HVRI/HVRII	19SNPs		Yes		X			X
21255069	Cancerization of cutaneous flap reconstruction for oral squamous cell carcinoma: report of three cases studied with the mtDNA D-loop sequence analysis.	2011	February	Med	10	Histopathology	3	1	1	13	0.0769231	0.0769231	1	3.855	2.07147	3	HVRI/HVRII			No								X
21262335	Absence of association between mitochondrial DNA C150T polymorphism and longevity in a Han Chinese population.	2011	June	Med	8	Exp Gerontol	2	1	1	9	0.111111	0.111111	2	3.342	1.84335	959	HVRI/HVRII + 1023bp	7SNPs		No							X
21264345	Reconstructing the Indian Origin and Dispersal of the European Roma: A Maternal Genetic Perspective	2011	January	Evo	13	PLoS One	1	3	3	14	0.214286	0.214286	1	4.351	3.2543	214	HVRI/HVRII	7(76)SNPs		Yes					X
21281460	Genetic affinities between the Yami tribe people of Orchid Island and the Philippine Islanders of the Batanes archipelago.	2011	January	Evo	6	BMC Genet	1	0	0	14	0	0	3	2.23	0.869057	79	HVRI + 2200bp + 1000bp(18)	1(23)+3(12)SNPs		Yes		X			X
21288980	Mitochondrial DNA haplogroups and mutations in children with acquired central demyelination.	2011	March	Med	11	Neurology	3	1	1	12	0.0833333	0.0833333	1	8.172	3.71962	379		31SNPs		Yes				X
21295281	Ancient voyaging and Polynesian origins.	2011	February	Evo	16	Am J Hum Genet	1	12	12	13	0.923077	0.923077	1	12.303	4.79462	81			81	Yes		X			X
21298061	The mitochondrial T16189C polymorphism is associated with coronary artery disease in Middle European populations.	2011	January	Med	17	PLoS One	1	3	1	14	0.214286	0.0714286	1	4.351	3.2543	2468	HVRI (partial)	9SNPs		No								X
21305013	Ancestry of the Iban is predominantly Southeast Asian: genetic evidence from autosomal,mitochondrial, and Y chromosomes.	2011	January	Evo	12	PLoS One	1	0	0	14	0	0	1	4.351	3.2543	94	HVRI	45SNPs		Yes					X
21312180	Mitochondrial DNA structure in North Africa reveals a genetic discontinuity in the Nile Valley.	2011	May	Evo	6	Am J Phys Anthropol	2	2	0	10	0.2	0	3	2.756	1	269	HVRI/HVRII	4(154)+12(115)SNPs		Yes					X
21324107	Tracing the legacy of the early Hainan Islanders--a perspective from mitochondrial DNA.	2011	February	Evo	4	BMC Evol Biol	1	1	1	13	0.0769231	0.0769231	1	4.294	1.67342	285	HVRI/HVRII	2-3 SNPs (27)	14	Yes		X			X
21326310	Mitochondrial DNA and Y-chromosomal stratification in Iran: relationship between Iran and the Arabian Peninsula.	2011	March	Evo	4	J Hum Genet	1	2	2	12	0.166667	0.166667	3	2.547	0.992595	148	HVRI/HVRII	13SNPs		Yes					X
21326367	Mitogenomic and microsatellite variation in descendants of the founder population of Newfoundland: high genetic diversity in an historically isolated population.	2011	February	Evo	4	Genome	1	0	0	13	0	0	3	1.709	0.906151	27			27	Yes		X
21333001	Southeast Asian diversity: first insights into the complex mtDNA structure of Laos.	2011	February	Evo	12	BMC Evol Biol	1	2	2	13	0.153846	0.153846	1	4.294	1.67342	214	HVRI/HVRII	8SNPs		Yes		X			X
21364909	Eurasian and Sub-Saharan African mitochondrial DNA haplogroup influences pseudoexfoliation glaucoma development in Saudi patients.	2011	February	Med	6	Mol Vis	1	3	0	13	0.230769	0	1	2.541	1.66078	1016	HVRI/HVRII	1-2 SNPs		No								X
21377516	The link between mitochondrial DNA hypervariable segment I heteroplasmy and ageing among genetically unrelated Latvians.	2011	July	Med	6	Exp Gerontol	2	0	0	8	0	0	2	3.342	1.84335	300	HVRI	17SNPs		No							X
21398275	Mitochondrial haplogroup background may influence Southeast Asian G11778A Leber hereditary optic neuropathy.	2011	July	Med	8	Invest Ophthalmol Vis Sci	2	2	2	8	0.25	0.25	1	3.431	2.24248	158			158	No								X
21404229	Mitochondrial DNA analysis of an immigrant Basque population: loss of diversity due to founder effects.	2011	April	Evo	3	Am J Phys Anthropol	2	0	0	11	0	0	3	2.756	1	53	HVRI/HVRII			Yes		X
21407194	Larger mitochondrial DNA than Y-chromosome differences between matrilocal and patrilocal groups from Sumatra.	2011	March	Evo	7	Nat Commun	1	1	1	12	0.0833333	0.0833333				72			72	Yes		X
21453004	Mitochondrial DNA in Basque descendants from the city of Trinidad, Uruguay: Uruguayan- or Basque-like population?	2011	February	Evo	9	Hum Biol	3	0	0	13	0	0	4	0.513	0.383695	60	HVRI + 4HVRII	2SNPs		Yes				X
21457651	HVRII of mtDNA in cord blood cells of newborn children and in their saliva 10 years later.	2011	January	Med	8	Folia Biol (Praha)	1	0	0	14	0	0	3	0.924	0.674453	538	HVRII			No								X
21461645	Association of mtDNA D-loop polymorphisms with risk of gastric cancer in Chinese population.	2011	September	Med	9	Pathol Oncol Res	2	0	0	6	0	0	4	1.152	0.474269	398		2SNPs		Yes				X
21469069	mtDNA and Y-chromosome diversity in Aymaras and Quechuas from Bolivia: different stories and special genetic traits of the Andean Altiplano populations.	2011	June	Evo	9	Am J Phys Anthropol	2	0	0	9	0	0	3	2.756	1	189	HVRI/HVRII	4SNPs		Yes					X
21470221	A new strategy for the discrimination of mitochondrial DNA haplogroups in Han population.	2011	May	For	7	J Forensic Sci	2	0	0	10	0	0	2	1.524	1.0635	570	HVRI	12SNPs		No								X
21473984	Poor correlations in the levels of pathogenic mitochondrial DNA mutations in polar bodies versus oocytes and blastomeres in humans.	2011	April	Med	15	Am J Hum Genet	1	0	0	11	0	0	1	12.303	4.79462	51		3SNPs		Yes				X
21477783	Mitochondrial DNA evidence supports northeast Indian origin of the aboriginal Andamanese in the Late Paleolithic.	2011	March	Evo	6	J Genet Genomics	2	1	1	12	0.0833333	0.0833333	4	0.813	0.316836	846	HVRI/HVRII		7	No							X
21487439	High-throughput sequencing of complete human mtDNA genomes from the Caucasus and West Asia: high diversity and demographic inferences.	2011	September	Evo	5	Eur J Hum Genet	3	0	0	6	0	0	2	3.564	1.38893	147			147	Yes		X
21491374	Phylogenetic relationships of the Orang Asli and Iban of Malaysia based on maternal markers.	2011	April	Evo	6	Genet Mol Res	3	1	1	11	0.0909091	0.0909091	4	0.844	0.328917	27	HVRI			No								X
21495045	The prevalence of mitochondrial mutations associated with aminoglycoside-induced sensorineural hearing loss in an NICU population.	2011	June	Med	4	Laryngoscope	3	1	1	9	0.111111	0.111111	1	2.018	1.74417	2176		5		Yes				X
21526175	Evolutionary analyses of entire genomes do not support the association of mtDNA mutations with Ras/MAPK pathway syndromes.	2011	April	Med	16	PLoS One	1	0	0	11	0	0	1	4.351	3.2543	45			45	Yes				X	X
21532745	Genetic characterization of human T-cell lymphotropic virus type 1 in Mozambique: transcontinental lineages drive the HTLV-1 endemic.	2011	April	Med	12	PLoS Negl Trop Dis	1	0	0	11	0	0	1	4.693	2.68632	25	HVRI			Yes		X
21541934	The maternal legacy of Basques in northern navarre: New insights into the mitochondrial DNAdiversity of the Franco-Cantabrian area.	2011	July	Evo	7	Am J Phys Anthropol	2	0	0	8	0	0	3	2.756	1	110	HVRI/HVRII	1-3 SNPs		Yes		X			X
21555259	Mitochondrial DNA control region variation in a Kuwaiti population sample.	2011	August	For	6	Forensic Sci Int Genet	1	0	0	7	0	0	1	2.421	1.68946	381	HVRI/HVRII			Yes		X			X
21645648	Inherited mitochondrial variants are not a major cause of age-related hearing impairment in the European population.	2011	September	Med	12	Mitochondrion	2	0	0	6	0	0	1	4.145	1.61535	400			400	No								X
21660931	Population history of the Red Sea--genetic exchanges between the Arabian Peninsula and East Africa signaled in the mitochondrial DNA HV1 haplogroup.	2011	August	Evo	11	Am J Phys Anthropol	2	2	2	7	0.285714	0.285714	3	2.756	1	20			20	Yes		X
21672265	Genetic structure of the Mon-Khmer speaking groups and their affinity to the neighbouring Taipopulations in Northern Thailand.	2011	June	Evo	7	BMC Genet	1	0	0	9	0	0	3	2.23	0.869057	842	HVRI			Yes		X
21677789	Mitochondrial DNA lineages of African origin confer susceptibility to primary open-angle glaucoma in Saudi patients.	2011	June	Med	6	Mol Vis	1	1	0	9	0.111111	0	1	2.541	1.66078	362	HVRI/HVRII	1-2 SNPs		No							X
21691575	Mitochondrial complex 1 gene analysis in keratoconus.	2011	June	Med	8	Mol Vis	1	0	0	9	0	0	1	2.541	1.66078	240	NADH genes+HVRI/HVRII			No				X			X
21695278	Mitochondrial DNA backgrounds might modulate diabetes complications rather than T2DM as a whole.	2011	June	Med	24	PLoS One	1	1	1	9	0.111111	0.111111	1	4.351	3.2543	904	HVRI/HVRII	??SNPs	7	No		X					X
21738732	Uncovering the Profile of Somatic mtDNA Mutations in Chinese Colorectal Cancer Patients	2011	June	Med	8	PLoS One	1	2	2	9	0.222222	0.222222	1	4.351	3.2543	20 (59 sequenze)			59	No							X
21740152	Gender differences in ancestral contribution and admixture in Venezuelan populations.	2011	June	Evo	6	Hum Biol	3	2	2	9	0.222222	0.222222	4	0.513	0.383695	615		14SNPs		Yes				X
21792066	Mitochondrial genomics and CD4 T-cell count recovery after antiretroviral therapy initiation in AIDS clinical trials group study 384.	2011	December	Med	13	J Acquir Immune Defic Syndr	3	0	0	3	0	0	1	4.207	1.5354	423			423	No								X
21822691	Inherited and somatic mitochondrial DNA mutations in Guam amyotrophic lateral sclerosis and parkinsonism-dementia.	2011	October	Med	12	Neurol Sci	3	0	0	5	0	0	4	1.12	0.509786	82	HVRI		32	No				X			X
21850192	Susceptibility to primary angle closure glaucoma in Saudi Arabia: the possible role of mitochondrial DNA ancestry informative haplogroups	2011	August	Med	6	Mol Vis	1	0	0	7	0	0	1	2.541	1.66078	1223	HVRI	24SNPs		No							X
21864032	Effect of different sampling strategies for a single geographic region in Yemen on standard genetic analyses of mitochondrial DNA sequence data.	2011	June	Evo	4	Mitochondrial DNA	1	0	0	9	0	0	4	0.333	0.129774	101	HVRI	10SNPs		Yes					X
21869467	Genetic admixture studies on four in situ evolved, two migrant and twenty-one ethnic populationsof Tamil Nadu, south India.	2011	August	Evo	6	J Genet	3	0	0	7	0	0	4	0.762	0.29696	1000		11SNPs		Yes				X
21878127	The impact of modern migrations on present-day multi-ethnic Argentina as recorded on themitochondrial DNA genome.	2011	August	Evo	10	BMC Genet	1	1	0	7	0.142857	0	3	2.23	0.869057	384	HVRI/HVRII	31(156) + 71(115)SNPs	3	Yes		X			X
21915846	The role of the Vlax Roma in shaping the European Romani maternal genetic history.	2011	October	Evo	6	Am J Phys Anthropol	2	0	0	5	0	0	3	2.756	1	384	HVRI	1 or 2 SNPs		Yes					X
21945877	Association of mtDNA haplogroup F with healthy longevity in the female Chuang population, China.	2011	December	Med	11	Exp Gerontol	2	0	0	3	0	0	2	3.342	1.84335	738		15SNPs	20	Yes				X
21994016	Genetic ancestry and indigenous heritage in a Native American descendant community in Bermuda.	2011	November	Evo	10	Am J Phys Anthropol	2	0	0	4	0	0	3	2.756	1	111	HVRI/HVRII	8+1-3SNPs		Yes					X
* This column has been emptied for privacy reasons

## Sheet: Y chromosome
Table S2b. Raw Y chromosomal dataset .
								BIBLIOMETRIC INFORMATION								SAMPLE AND GENOTYPING INFORMATION				SHARING INFORMATION
						Journal														Sharing		Modes of sharing				Modes of withholding
Pubmed ID	Title	Year of publication	Month of publication	Research field	n° authors	Journal	Journal's Sharing Policy	Total citations	Citations without self-citations from all authors	Months since publication	Total citations/Months since publication	Citations without self-citations from all authors/months since publication	Quartile	I. Factor	I.F/Median I.F	Sample size	STRs	SNPs/ in-dels/ STS	Sequence	Sharing	Sharing after e-mail request*	Primary databases	Secondary databases	Body Text	Supplementary Material	Comlete individual data unavailable	Only part of data available	Only derived statistics available
17350780	16 Y chromosomal STR haplotypes in Japanese.	2008	January	For	6	Forensic Sci Int	1	13	11	50	0.26	0.22	2	2.104	1.46825	1079	17			Yes					X
17433590	Genetic population data of 12 STR loci of the PowerPlex Y system in the state of São Paulo population (Southeast of Brazil).	2008	January	For	9	Forensic Sci Int	1	5	4	50	0.1	0.08	2	2.104	1.46825	200	12			Yes				X
17449208	Joint match probabilities for Y chromosomal and autosomal markers.	2008	January	For	3	Forensic Sci Int	1	12	12	50	0.24	0.24	2	2.104	1.46825	917	11			No								X
17482396	Allele frequencies and population data for 17 Y-chromosome STR loci in a Serbian population sample from Vojvodina province.	2008	April	For	7	Forensic Sci Int	1	10	8	47	0.212766	0.170213	2	2.104	1.46825	185	17			Yes				X
17532159	12 Y-STRs haplotypes in Chinese Naxi ethnic minority group	2008	January	For	4	Forensic Sci Int	1	12	12	50	0.24	0.24	2	2.104	1.46825	138	15			Yes				X
17543484	Evaluation of haplotype discrimination capacity of 35 Y-chromosomal short tandem repeat loci.	2008	January	For	7	Forensic Sci Int	1	11	8	50	0.22	0.16	2	2.104	1.46825	391	35			Yes					X
17624343	Study of azoospermia factor-a deletion caused by homologous recombination between the human endogenous retroviral elements and population-specific alleles in Japanese infertile males.	2008	May	Med	8	Fertil Steril	1	7	3	46	0.152174	0.0652174	1	3.97	2.39445	931		16 STS		Yes				X
17629646	Male haplotypes and haplogroups differences between urban (Rimini) and rural area (Valmarecchia) in Romagna region (North Italy).	2008	March	For	8	Forensic Sci Int	1	2	1	48	0.0416667	0.0208333	2	2.104	1.46825	163	11	20 SNPs		Yes				X
17630233	Polymorphism of 17 Y-STR loci in Taiwan population.	2008	January	For	5	Forensic Sci Int	1	15	15	50	0.3	0.3	2	2.104	1.46825	200	17			Yes				X
17652961	The phylogeography of African Brazilians.	2008	January	Evo	5	Hum Hered	3	23	19	50	0.46	0.38	2	3.806	1.48324	120		21 SNPs		Yes				X
17659855	Genetic analysis of 17 Y-chromosomal STRs haplotypes of Chinese Tibetan ethnic group residing in Qinghai province of China.	2008	March	For	9	Forensic Sci Int	1	12	12	48	0.25	0.25	2	2.104	1.46825	167	17			Yes				X
17669610	Haplotype of 12 Y-STR loci of the PowerPlex Y-system in Sichuan Han ethnic group in west China.	2008	March	For	7	Forensic Sci Int	1	9	9	48	0.1875	0.1875	2	2.104	1.46825	237	12			Yes				X
17698389	DNA analysis of family members with deletion in Yp11.2 region containing amelogenin locus.	2008	January	For	5	Leg Med (Tokyo)	2	8	6	50	0.16	0.12	0	0	0	4	17			Yes				X
17712356	New genetic evidence supports isolation and drift in the Ladin communities of the South Tyrolean Alps but not an ancient origin in the Middle East.	2008	January	Evo	7	Eur J Hum Genet	3	3	2	50	0.06	0.04	2	3.564	1.38893	263	6	12 SNPs		Yes					X
17720606	The golden gene (SLC24A5) differentiates US sub-populations within the ethnically admixed Y-SNP haplogroups.	2008	March	For	2	Leg Med (Tokyo)	2	0	0	48	0	0	0	0	0	367		46 SNPs		Yes				X
17725814	Uniparental (mtDNA, Y-chromosome) polymorphisms in French Guiana and two related populations--implications for the region's colonization.	2008	January	Evo	11	Ann Hum Genet	3	10	6	50	0.2	0.12	3	2.145	0.835931	179		8 SNPs		Yes				X
17877719	Massive deletion in AZFb/b+c and azoospermia with Sertoli cell only and/or maturation arrest.	2008	December	Med	6	Int J Androl	3	6	6	39	0.153846	0.153846	1	3.705	2.60915	971		21 STS		Yes					X
17909833	Analysis of Y-chromosomal SNP haplogroups and STR haplotypes in an Algerian population sample.	2008	May	For	9	Int J Legal Med	1	26	23	46	0.565217	0.5	1	2.793	1.94906	102	17	22 SNPs		Yes					X
17928816	Y-chromosome diversity characterizes the Gulf of Oman.	2008	March	Evo	5	Eur J Hum Genet	3	27	18	48	0.5625	0.375	2	3.564	1.38893	298	17	77 SNPs		Yes					X
17981491	Usefulness of 12 Y-STRs for forensic genetics evaluation in two populations from Venezuela.	2008	March	For	7	Leg Med (Tokyo)	2	5	3	48	0.104167	0.0625	0	0	0	173	12			Yes				X
18031951	Y chromosome microdeletions in Tunisian infertile males.	2008	May	Med	8	Pathol Biol (Paris)	1	1	1	46	0.0217391	0.0217391	4	0.8	0.429876	146		20 STS		Yes				X
18032405	Excavating past population structures by surname-based sampling: the genetic legacy of the Vikings in northwest England.	2008	February	Evo	14	Mol Biol Evol	1	13	8	49	0.265306	0.163265	1	9.872	3.84723	274	6	19 SNPs		Yes					X
18093995	Contrasting signatures of population growth for mitochondrial DNA and Y chromosomes among human populations in Africa.	2008	March	Evo	13	Mol Biol Evol	1	18	14	48	0.375	0.291667	1	9.872	3.84723	172			6,6 Kb	Yes					X
18156437	Evidence for the association of Y-chromosome haplogroups with susceptibility to spermatogenic failure in a Chinese Han population.	2008	April	Med	11	J Med Genet	1	9	6	47	0.191489	0.12766	1	5.751	2.24123	676		18 SNPs + 10 STS		Yes				X
18161040	Y-STR analysis in Brazilian and South Amerindian populations.	2008	May	Evo	12	Am J Hum Biol	3	9	5	46	0.195652	0.108696	2	2.121	1.58639	245	11			Yes				X
18161845	Genetic admixture, relatedness, and structure patterns among Mexican populations revealed by the Y-chromosome.	2008	April	Evo	6	Am J Phys Anthropol	2	12	4	47	0.255319	0.0851064	3	2.756	1	206	6	2 SNPs		Yes				X
18179905	Two sources of the Russian patrilineal heritage in their Eurasian context.	2008	January	Evo	11	Am J Hum Genet	1	33	26	50	0.66	0.52	1	12.303	4.79462	1228	17(28)	32 SNPs		Yes				X
18183308	Y-chromosome based evidence for pre-neolithic origin of the genetically homogeneous but diverse Sardinian population: inference for association scans.	2008	January	Evo	6	PLoS One	1	15	11	50	0.3	0.22	1	4.351	3.2543	376	9	21 SNPs		Yes					X
18186507	Admixture and sexual bias in the population settlement of La Réunion Island (Indian Ocean).	2008	May	Evo	8	Am J Phys Anthropol	2	3	2	46	0.0652174	0.0434783	3	2.756	1	26	18	35 SNPs		Yes				X
18187357	Genetic polymorphisms for 17 Y-chromosomal STRs haplotypes in Chinese Hui population.	2008	May	For	9	Leg Med (Tokyo)	2	5	5	46	0.108696	0.108696	0	0	0	143	17			Yes				X
18200580	Clinical and laboratory evaluation of idiopathic male infertility in a secondary referral center in India.	2008	January	Med	10	J Clin Lab Anal	3	4	3	50	0.08	0.06	3	0.855	0.762712	250		8 STS		Yes				X
18205040	A rare Y chromosome missense mutation in exon 25 of human USP9Y revealed by pyrosequencing.	2008	April	Med	2	Biochem Genet	3	1	1	47	0.0212766	0.0212766	4	0.878	0.342167	374			1 (exon 25 of the USP9Y gene partial)	Yes				X
18205888	A perspective on the history of the Iberian gypsies provided by phylogeographic analysis of Y-chromosome lineages.	2008	March	Evo	7	Ann Hum Genet	3	12	8	48	0.25	0.166667	3	2.145	0.835931	126	17	34 SNPs		Yes					X
18205892	Close genetic relationship between Semitic-speaking and Indo-European-speaking groups in Iran.	2008	March	Evo	5	Ann Hum Genet	3	13	11	48	0.270833	0.229167	3	2.145	0.835931	99	9(39)	11 SNPs		No							X
18228030	Analysis of Y chromosome STR haplotypes in the European part of Russia reveals high diversities but non-significant genetic distances between populations.	2008	May	For	11	Int J Legal Med	1	19	19	46	0.413043	0.413043	1	2.793	1.94906	545	17			Yes					X
18269686	Differential Y-chromosome Anatolian influences on the Greek and Cretan Neolithic.	2008	March	Evo	12	Ann Hum Genet	3	16	12	48	0.333333	0.25	3	2.145	0.835931	364	10(144)	37 SNPs		Yes					X
18270655	Pinghua population as an exception of Han Chinese's coherent genetic structure.	2008	April	Evo	13	J Hum Genet	1	13	11	47	0.276596	0.234043	3	2.547	0.992595	195	6	20 SNPs		Yes				X
18279271	Y chromosome STR haplotypes and allele frequencies in a southern Indian male population.	2008	January	For	3	J Forensic Sci	2	7	7	50	0.14	0.14	2	1.524	1.0635	123	12			Yes				X
18279274	Population data of 10 Y-chromosomal STR Loci in Cebu province, Central Visayas (Philippines).	2008	January	For	3	J Forensic Sci	2	2	2	50	0.04	0.04	2	1.524	1.0635	103	11			Upon request
18282779	Nine-locus Y-STR profiles of Afrikaner Caucasian and mixed ancestry populations from Cape Town, South Africa.	2008	July	For	5	Leg Med (Tokyo)	2	2	0	44	0.0454545	0	0	0	0	222	9			Upon request								X
18294359	Migration waves to the Baltic Sea region.	2008	May	Evo	7	Ann Hum Genet	3	12	9	46	0.26087	0.195652	3	2.145	0.835931	1223	9	18 SNPs		Yes					X
18324635	Genetic traces of east-to-west human expansion waves in Eurasia.	2008	July	Evo	5	Am J Phys Anthropol	2	9	8	44	0.204545	0.181818	3	2.756	1	424	7			No								X
18350585	Genetic investigation of the patrilineal kinship structure of early medieval Ireland.	2008	August	Evo	3	Am J Phys Anthropol	2	7	7	43	0.162791	0.162791	3	2.756	1	247	17	SNPs		Yes				X
18366595	Y-chromosome STR haplotypes in three different population groups from Ecuador (South America).	2008	March	For	4	J Forensic Sci	2	5	2	48	0.104167	0.0416667	2	1.524	1.0635	306	12			Upon request
18373723	Y-chromosome analysis of ancient Hungarian and two modern Hungarian-speaking populations from the Carpathian Basin.	2008	July	Evo	13	Ann Hum Genet	3	7	5	44	0.159091	0.113636	3	2.145	0.835931	197		22 SNPs		Yes				X
18374297	Y-chromosomal diversity in Lebanon is structured by recent historical events.	2008	April	Evo	15	Am J Hum Genet	1	31	20	47	0.659574	0.425532	1	12.303	4.79462	926	11(587)	58 SNPs		Yes					X
18378482	Y-SNP and Y-STR analysis in a Japanese population.	2008	September	For	2	Leg Med (Tokyo)	2	5	5	42	0.119048	0.119048	0	0	0	207	14	11 SNPs		Yes				X
18390477	The impact of the Austronesian expansion: evidence from mtDNA and Y chromosome diversity in the Admiralty Islands of Melanesia.	2008	July	Evo	9	Mol Biol Evol	1	34	27	44	0.772727	0.613636	1	9.872	3.84723	147	7	44 SNPs		No							X
18428013	Origin and evolution of two Yugur sub-clans in Northwest China: a case study in paternal genetic landscape.	2008	March	Evo	9	Ann Hum Biol	3	2	2	48	0.0416667	0.0416667	3	1.064	0.795812	185	12	14 SNPs		Yes				X
18442945	Haplotype analysis of seven Y-STRs (eleven loci) in two Japanese populations.	2008	November	For	5	Leg Med (Tokyo)	2	2	1	40	0.05	0.025	0	0	0	324	11			Yes					X
18461126	The Druze: A Population Genetic Refugium of the Near East	2008	May	Evo	9	PLoS One	1	8	8	46	0.173913	0.173913	1	4.351	3.2543	311	12	43 SNPs		Yes					X
18461675	Y-chromosomal short tandem repeat haplotypes in southern Croatian male population defined by 17 loci.	2008	April	For	6	Croat Med J	3	11	11	47	0.234043	0.234043	2	1.373	1.07686	166	17			Yes				X
18470899	Boundaries and clines in the West Eurasian Y-chromosome landscape: insights from the European part of Russia.	2008	September	Evo	11	Am J Phys Anthropol	2	7	4	42	0.166667	0.0952381	3	2.756	1	545		12 SNPs		Yes				X
18470947	Dynamic nature of the proximal AZFc region of the human Y chromosome: multiple independent deletion and duplication events revealed by microsatellite analysis.	2008	October	Med	13	Hum Mutat	1	7	4	41	0.170732	0.097561	1	6.887	2.68394	1370	24(36)	15 SNPs (36)+ 8 STS		Yes					X
18478090	Paternal genetic structure of Hainan aborigines isolated at the entrance to East Asia.	2008	May	Evo	10	PLoS One	1	9	4	46	0.195652	0.0869565	1	4.351	3.2543	405	7	28 SNPs		Yes					X
18482451	Paternal genetic affinity between Western Austronesians and Daic populations.	2008	May	Evo	19	BMC Evol Biol	1	27	19	46	0.586957	0.413043	1	4.294	1.67342	1509	7	20 SNPs		Yes					X
18486519	Population data and mutation rate of nine Y-STRs in a mestizo Mexican population from Guadalajara, Jalisco, México.	2008	November	For	8	Leg Med (Tokyo)	2	3	2	40	0.075	0.05	0	0	0	285	9			Upon request
18506205	Northwest Siberian Khanty and Mansi in the junction of West and East Eurasian gene pools as revealed by uniparental markers.	2008	October	Evo	6	Eur J Hum Genet	3	5	3	41	0.121951	0.0731707	2	3.564	1.38893	53	11	17 SNPs		Yes					X
18511697	Genetic variants of Y chromosome are associated with a protective lipid profile in black men.	2008	August	Med	10	Arterioscler Thromb Vasc Biol	1	3	3	43	0.0697674	0.0697674	1	7.235	3.44688	579		4 SNPs		Yes				X
18548267	The effect of number of loci on geographical structuring and forensic applicability of Y-STR data in Finland.	2008	November	For	8	Int J Legal Med	1	7	5	40	0.175	0.125	1	2.793	1.94906	893	17			No								X
18553096	Genomic complexity of the Y-STR DYS19: inversions, deletions and founder lineages carrying duplications.	2009	January	For	13	Int J Legal Med	1	7	5	38	0.184211	0.131579	1	2.793	1.94906	55	15	14SNPs + ?STS		Yes					X
18579508	Y chromosome haplogroups may confer susceptibility to partial AZFc deletions and deletion effect on spermatogenesis impairment.	2008	September	Med	10	Hum Reprod	3	12	9	42	0.285714	0.214286	1	3.859	2.3275	2189		12 SNPs + 4 STS		Yes				X
18581127	Null allele sequence structure at the DYS448 locus and implications for profile interpretation.	2008	September	For	7	Int J Legal Med	1	5	5	42	0.119048	0.119048	1	2.793	1.94906	1005	17		1(7)	No							X
18618658	Y-chromosome variation among Sudanese: restricted gene flow, concordance with language, geography, and history.	2008	November	Evo	4	Am J Phys Anthropol	2	19	16	40	0.475	0.4	3	2.756	1	445		23(331)+ 28(114)		Yes				X
18618732	Distribution of Y chromosomes among native North Americans: a study of Athapaskan population history.	2008	December	Evo	12	Am J Phys Anthropol	2	10	9	39	0.25641	0.230769	3	2.756	1	231	8 (43)	4 SNPs		Yes				X
18637195	Culture creates genetic structure in the Caucasus: autosomal, mitochondrial, and Y-chromosomal variation in Daghestan.	2008	July	Evo	5	BMC Genet	1	8	7	44	0.181818	0.159091	3	2.23	0.869057	158		19 SNPs		Yes				X
18644108	Genetic origin, admixture, and asymmetry in maternal and paternal human lineages in Cuba.	2008	July	Evo	7	BMC Evol Biol	1	20	15	44	0.454545	0.340909	1	4.294	1.67342	132		40 SNPs		Yes				X
18651159	Population and segregation data on 17 Y-STRs: results of a GEP-ISFG collaborative study.	2008	November	For	19	Int J Legal Med	1	13	9	40	0.325	0.225	1	2.793	1.94906	1402	17			Yes					X
18678889	Y-chromosomal evidence of a pastoralist migration through Tanzania to southern Africa.	2008	August	Evo	10	Proc Natl Acad Sci U S A	1	16	12	43	0.372093	0.27907	1	9.432	14.9005	87	12(21) + 14(55)	1 SNP		Yes					X
18685561	Differential Greek and northern African migrations to Sicily are supported by genetic evidence from the Y chromosome.	2009	January	Evo	16	Eur J Hum Genet	3	9	7	38	0.236842	0.184211	2	3.564	1.38893	236	9(131)+11(105)	33 SNPs		Yes					X
18711736	mtDNA and Y-chromosome variation in the Talysh of Iran and Azerbaijan.	2009	January	Evo	7	Am J Phys Anthropol	2	7	6	38	0.184211	0.157895	3	2.756	1	90	9(51)	11 SNPs		No							X
18723383	Population data for 15 autosomal STRs loci and 12 Y chromosome STRs loci in a population sample from the Sardinia island (Italy).	2009	January	For	6	Leg Med (Tokyo)	2	0	0	38	0	0	0	0	0	56	12			Yes				X
18782837	Phenotypic variation within European carriers of the Y-chromosomal gr/gr deletion is independent of Y-chromosomal background.	2009	January	Med	19	J Med Genet	1	15	11	38	0.394737	0.289474	1	5.751	2.24123	169		26 SNPs + 8 STS		Yes					X
18785634	Dissecting the molecular architecture and origin of Bayash Romani patrilineages: genetic influences from South-Asia and the Balkans.	2009	March	Evo	6	Am J Phys Anthropol	2	5	3	36	0.138889	0.0833333	3	2.756	1	151	17	16 SNPs		Yes				X
18803634	In search of the pre- and post-neolithic genetic substrates in Iberia: evidence from Y-chromosome in Pyrenean populations.	2009	January	Evo	8	Ann Hum Genet	3	9	6	38	0.236842	0.157895	3	2.145	0.835931	169	12	27 SNPs		Yes					X
18807255	Partial AZFc deletions and duplications: clinical correlates in the Italian population.	2008	November	Med	6	Hum Genet	1	28	19	40	0.7	0.475	1	4.523	1.76267	492		31 SNPs +7 STS		Yes				X
18818760	Sex-specific genetic structure and social organization in Central Asia: insights from a multi-locus study.	2008	September	Evo	11	PLoS Genet	1	25	19	42	0.595238	0.452381	1	9.532	3.71473	627	12			No								X
18927315	Y chromosome haplotypes and prostate cancer in Sweden.	2008	October	Med	4	Clin Cancer Res	1	1	1	41	0.0243902	0.0243902	1	6.747	2.77769	2430		5 SNPs		Yes				X
18929582	Complex germline and somatic mutation processes at a haploid human minisatellite shown by single-molecule analysis.	2008	December	Evo	7	Mutat Res	1	2	2	39	0.0512821	0.0512821	1	3.556	1.88547	160			MSY1	Yes					X
18942110	Y haplogroups and aggressive behavior in a Pakistani ethnic group.	2009	January	Med	5	Aggress Behav	3	0	0	38	0	0	3	1.698	0.617679	156		23 SNPs		Yes				X
18959782	Y chromosome evidence of earliest modern human settlement in East Asia and multiple origins of Tibetan and Japanese populations.	2008	October	Evo	13	BMC Biol	1	22	18	41	0.536585	0.439024	1	5.636	4.21541	5341	8(719)	1(4622) + 6(719)		No							X
18974018	Y-chromosome haplotypes defined by 17 STRs included in AmpFlSTR Yfiler PCR Amplification Kit in a multi ethnical population from El Beni Department (North Bolivia).	2009	March	For	8	Leg Med (Tokyo)	2	7	7	36	0.194444	0.194444	0	0	0	87	17			Yes				X
18976729	Identifying genetic traces of historical expansions: Phoenician footprints in the Mediterranean.	2008	November	Evo	21	Am J Hum Genet	1	18	13	40	0.45	0.325	1	12.303	4.79462	1330	11	58 SNPs		Yes					X
18990391	Y-chromosome AZFc structural architecture and relationship to male fertility.	2009	December	Med	9	Fertil Steril	1	5	5	27	0.185185	0.185185	1	3.97	2.39445	557		2 SNPs (523) +14 SNps (34) + 2 STS		Yes				X
19012329	Out of Arabia-the settlement of island Soqotra as revealed by mitochondrial and Y chromosome genetic diversity.	2009	April	Evo	7	Am J Phys Anthropol	2	10	8	35	0.285714	0.228571	3	2.756	1	63		16(54) + 10(11) SNPs		Yes				X
19040656	Population structure in contemporary Sweden--a Y-chromosomal and mitochondrial DNA analysis.	2009	January	Evo	9	Ann Hum Genet	3	5	4	38	0.131579	0.105263	3	2.145	0.835931	883		14 SNPs		Yes				X
19054702	Genetic data analysis of 10 Y-STR loci in two ethnic groups of Asian ancestry (Gujarat and Guangdong-Fujian provinces) from Reunion Island (Indian Ocean).	2009	March	For	5	Leg Med (Tokyo)	2	2	0	36	0.0555556	0	0	0	0	123	12			Yes				X
19058044	Presence of three different paternal lineages among North Indians: a study of 560 Y chromosomes.	2009	January	Evo	5	Ann Hum Biol	3	7	5	38	0.184211	0.131579	3	1.064	0.795812	560		32 SNPs		Yes				X
19061982	The genetic legacy of religious diversity and intolerance: paternal lineages of Christians, Jews, and Muslims in the Iberian Peninsula.	2008	December	Evo	20	Am J Hum Genet	1	36	31	39	0.923077	0.794872	1	12.303	4.79462	1140	19	31 SNPs		Yes					X
19066931	Genetic sub-structure in western Mediterranean populations revealed by 12 Y-chromosome STR loci.	2009	March	For	8	Int J Legal Med	1	3	3	36	0.0833333	0.0833333	1	2.793	1.94906	554	12			Yes					X
19077280	Genetic variation in South Indian castes: evidence from Y-chromosome, mitochondrial, and autosomal polymorphisms.	2008	December	Evo	13	BMC Genet	1	13	10	39	0.333333	0.25641	3	2.23	0.869057	155		32 SNPs		Yes					X
19083779	Haplotype frequencies of the PowerPlex Y system in a Mexican-Mestizo population sample from Mexico City.	2008	January	For	9	Forensic Sci Int Genet	1	7	4	50	0.14	0.08	1	2.421	1.68946	357	11			Yes					X
19083796	Y-STR genetic diversity of Croatian (Bayash) Roma.	2008	March	For	7	Forensic Sci Int Genet	1	0	0	48	0	0	1	2.421	1.68946	146	17			Yes					X
19083801	A Colombian Caribbean population study of 16 Y-chromosome STR loci.	2008	March	For	6	Forensic Sci Int Genet	1	1	0	48	0.0208333	0	1	2.421	1.68946	305	17			Yes					X
19083802	Genetic polymorphisms of 16 Y chromosomal STR loci in Korean population.	2008	March	For	7	Forensic Sci Int Genet	1	5	4	48	0.104167	0.0833333	1	2.421	1.68946	526	17			Yes					X
19083812	Analysis of mutations in father-son pairs with 17 Y-STR loci.	2008	June	For	5	Forensic Sci Int Genet	1	14	11	45	0.311111	0.244444	1	2.421	1.68946	798	17			Yes					X
19083831	Population genetics for Y-chromosomal STRs haplotypes of Chinese Tujia ethnic group.	2008	September	For	5	Forensic Sci Int Genet	1	7	7	42	0.166667	0.166667	1	2.421	1.68946	215	12			Yes					X
19083832	Population genetics of 17 Y-chromosomal STR loci in Japanese.	2008	September	For	8	Forensic Sci Int Genet	1	5	5	42	0.119048	0.119048	1	2.421	1.68946	1166	17			Yes					X
19083836	Y chromosome microsatellite genetic variation in two Native American populations from Argentina: population stratification and mutation data.	2008	September	For	7	Forensic Sci Int Genet	1	13	8	42	0.309524	0.190476	1	2.421	1.68946	78	17			Yes					X
19083855	Y-chromosomal STRs haplotypes in Chinese Manchu ethnic group.	2008	December	For	5	Forensic Sci Int Genet	1	4	4	39	0.102564	0.102564	1	2.421	1.68946	275	12			Yes					X
19083856	Y-chromosomal STRs haplotypes in Chinese Hui ethnic group samples.	2008	December	For	4	Forensic Sci Int Genet	1	2	2	39	0.0512821	0.0512821	1	2.421	1.68946	204	12			Yes					X
19088127	The b2/b3 subdeletion shows higher risk of spermatogenic failure and higher frequency of complete AZFc deletion than the gr/gr subdeletion in a Chinese population.	2009	March	Med	12	Hum Mol Genet	1	19	12	36	0.527778	0.333333	1	7.386	2.87841	1147		14 SNPs + 21 STS		Yes				X
19107149	Y-chromosomal evidence of the cultural diffusion of agriculture in Southeast Europe.	2009	June	Evo	18	Eur J Hum Genet	3	22	15	33	0.666667	0.454545	2	3.564	1.38893	1206	12(345)	80 SNPs		Yes					X
19107901	Searching for the origin of Gagauzes: inferences from Y-chromosome analysis.	2009	May	Evo	7	Am J Hum Biol	3	2	2	34	0.0588235	0.0588235	2	2.121	1.58639	89	7	28 SNPs		Yes				X
19130798	Y-chromosome variability in four Native American populations from Panama.	2008	June	Evo	3	Hum Biol	3	0	0	45	0	0	4	0.513	0.383695	99	13			Yes				X
19156170	Moors and Saracens in Europe: estimating the medieval North African male legacy in southern Europe.	2009	June	Evo	19	Eur J Hum Genet	3	6	6	33	0.181818	0.181818	2	3.564	1.38893	217	10	4 SNPs		Yes					X
19158816	The Indian origin of paternal haplogroup R1a1* substantiates the autochthonous origin of Brahmins and the caste system.	2009	January	Evo	10	J Hum Genet	1	10	9	38	0.263158	0.236842	3	2.547	0.992595	621	7	55SNPs		No							X
19169712	Association of Y chromosome haplogroup I with HIV progression, and HAART outcome.	2009	April	Med	11	Hum Genet	1	2	1	35	0.0571429	0.0285714	1	4.523	1.76267	3727		10(3282) + 15(445)		Yes				X
19170200	A Y-chromosomal comparison of the Madjars (Kazakhstan) and the Magyars (Hungary).	2009	July	Evo	4	Am J Phys Anthropol	2	1	0	32	0.03125	0	3	2.756	1	45	12	49 SNPs		Yes				X
19189414	Afro-derived Brazilian populations: male genetic constitution estimated by Y-chromosomes STRs and AluYAP element polymorphisms.	2009	May	Evo	11	Am J Hum Biol	3	3	1	34	0.0882353	0.0294118	2	2.121	1.58639	122	5	1 SNPs		No								X
19197094	Chromosomal anomalies and Y-microdeletions among Chinese subfertile men in Hong Kong.	2009	February	Med	8	Hong Kong Med J	3	2	2	37	0.0540541	0.0540541	0	0	0	295		6 STS		Yes				X
19213004	Y-chromosome variation in South Iberia: insights into the North African contribution.	2009	May	Evo	7	Am J Hum Biol	3	4	2	34	0.117647	0.0588235	2	2.121	1.58639	195	16(31)	24 SNPs		No							X
19215861	Hungarian population data for 11 Y-STR and 49 Y-SNP markers.	2009	March	For	4	Forensic Sci Int Genet	1	10	8	36	0.277778	0.222222	1	2.421	1.68946	215	12	49 SNPs		Yes					X
19215863	Slow and fast evolving markers typing in Modena males (North Italy).	2009	March	For	5	Forensic Sci Int Genet	1	2	2	36	0.0555556	0.0555556	1	2.421	1.68946	130	17	19 SNPs		Yes					X
19215866	Haplotype diversity of 22 Y-chromosomal STRs in a southeast China population sample (Chaoshan area).	2009	March	For	5	Forensic Sci Int Genet	1	4	4	36	0.111111	0.111111	1	2.421	1.68946	216	23			Yes					X
19215867	Haplotypes of six miniY-STR loci in the Han population from Sichuan province and the Zhuang population in Guangxi Zhuang autonomous region.	2009	March	For	7	Forensic Sci Int Genet	1	0	0	36	0	0	1	2.421	1.68946	560	6			Yes					X
19215868	Population genetics and mutational events at 6 Y-STRs in Korean population.	2009	March	For	8	Forensic Sci Int Genet	1	2	1	36	0.0555556	0.0277778	1	2.421	1.68946	539	6			Yes					X
19215870	The genetic male component of two South-Western Colombian populations.	2009	March	For	5	Forensic Sci Int Genet	1	2	1	36	0.0555556	0.0277778	1	2.421	1.68946	215		30 SNPs		Yes					X
19226649	Genetic heterogeneity in regional populations of Quebec--parental lineages in the Gaspe Peninsula.	2009	August	Evo	7	Am J Phys Anthropol	2	8	4	31	0.258065	0.129032	3	2.756	1	397	7	13 SNPs		Yes					X
19242544	Unique signatures of natural background radiation on human Y chromosomes from Kerala, India.	2009	February	Med	4	PLoS One	1	3	2	37	0.0810811	0.0540541	1	4.351	3.2543	1180		15 SNPs + 9 STS	SRY + CDY1	Yes					X
19254869	The Y-chromosomal STRs DYS481, DYS570, DYS576 and DYS643.	2009	April	For	3	Leg Med (Tokyo)	2	3	2	35	0.0857143	0.0571429	0	0	0	244	4			No								X
19259129	Y-chromosome distribution within the geo-linguistic landscape of northwestern Russia.	2009	October	Evo	8	Eur J Hum Genet	3	12	8	29	0.413793	0.275862	2	3.564	1.38893	236	17(191)	106 SNPs		Yes					X
19269239	Determination of deleted regions from Yp11.2 of an amelogenin negative male.	2009	April	For	8	Leg Med (Tokyo)	2	5	5	35	0.142857	0.142857	0	0	0	1	28	32 SNPs		Yes				X
19290544	African ancestry is associated with risk of asthma and high total serum IgE in a population from the Caribbean Coast of Colombia.	2009	June	Med	15	Hum Genet	1	13	7	33	0.393939	0.212121	1	4.523	1.76267	183	5	9SNPs		No							X
19329077	Genetic population analysis of 17 Y-chromosomal STRs in three states (Valle del Cauca, Cauca and Nariño) from Southwestern Colombia.	2009	May	For	3	J Forensic Leg Med	1	1	0	34	0.0294118	0	0	0	0	308	17			Yes				X
19339785	Local population structure in Arabian Peninsula revealed by Y-STR diversity.	2009	October	Evo	5	Hum Hered	3	8	6	29	0.275862	0.206897	2	3.806	1.48324	630	11			Yes					X
19367321	J1-M267 Y lineage marks climate-driven pre-historical human displacements.	2009	November	Evo	23	Eur J Hum Genet	3	13	12	28	0.464286	0.428571	2	3.564	1.38893	282	20	6 SNPs		Yes					X
19367325	Genetic markers and population history: Finland revisited.	2009	October	Evo	5	Eur J Hum Genet	3	0	0	29	0	0	2	3.564	1.38893	907	17			No								X
19369595	Genetic and demographic implications of the Bantu expansion: insights from human paternal lineages.	2009	July	Evo	10	Mol Biol Evol	1	23	21	32	0.71875	0.65625	1	9.872	3.84723	883	18	41 SNPs		Yes					X
19383166	On the edge of Bantu expansions: mtDNA, Y chromosome and lactase persistence genetic variation in southwestern Angola.	2009	April	Evo	5	BMC Evol Biol	1	14	11	35	0.4	0.314286	1	4.294	1.67342	236	11	9 SNPs		Yes					X
19414156	Haplotype diversity of 17 Y-chromosomal STRs in three native Sarawak populations (Iban, Bidayuh and Melanau) in East Malaysia.	2009	June	For	7	Forensic Sci Int Genet	1	8	8	33	0.242424	0.242424	1	2.421	1.68946	320	17			Yes					X
19414158	Y-STR variation among ethnic groups from Ecuador: Mestizos, Kichwas, Afro-Ecuadorians and Waoranis.	2009	June	For	5	Forensic Sci Int Genet	1	10	3	33	0.30303	0.0909091	1	2.421	1.68946	341	12			Yes				X
19414166	Mutation rates at Y chromosome short tandem repeats in Texas populations.	2009	June	For	6	Forensic Sci Int Genet	1	11	8	33	0.333333	0.242424	1	2.421	1.68946	5826	17			Yes					X
19425092	A multi-perspective view of genetic variation in Cameroon.	2009	November	Evo	14	Am J Phys Anthropol	2	2	0	28	0.0714286	0	3	2.756	1	281	6			Yes				X
19425100	Near eastern neolithic genetic input in a small oasis of the Egyptian Western Desert.	2009	October	Evo	5	Am J Phys Anthropol	2	9	5	29	0.310345	0.172414	3	2.756	1	35	1(24)	18(24) + 16(11) SNPs		Yes				X
19442559	Allele frequencies and haplotypes for 28 Y-STRs in Ovambo population.	2009	July	For	9	Leg Med (Tokyo)	2	5	4	32	0.15625	0.125	0	0	0	54	28			Yes				X
19480026	Genetic polymorphisms of 17 Y-chromosomal short tandem repeat loci in Atayal population of Taiwan.	2009	June	Evo	5	Croat Med J	3	1	0	33	0.030303	0	2	1.373	1.07686	170	17			Yes				X
19495413	Improved resolution haplogroup G phylogeny in the Y chromosome, revealed by a set of newly characterized SNPs.	2009	June	Evo	3	PLoS One	1	4	4	33	0.121212	0.121212	1	4.351	3.2543	63	19	25 SNPs		No							X
19535740	On the origins and admixture of Malagasy: new evidence from high-resolution analyses of paternal and maternal lineages.	2009	September	Evo	7	Mol Biol Evol	1	12	11	30	0.4	0.366667	1	9.872	3.84723	110	17	14 SNPs		Yes					X
19573232	Mitochondrial and Y-chromosome diversity of the Tharus (Nepal): a reservoir of genetic variation.	2009	July	Evo	9	BMC Evol Biol	1	19	18	32	0.59375	0.5625	1	4.294	1.67342	277	12	67 SNPs		No							X
19588274	Mitochondrial DNA and Y-chromosome variation in five eastern Aleut communities: evidence for genetic substructure in the Aleut population.	2009	September	Evo	3	Ann Hum Biol	3	5	0	30	0.166667	0	3	1.064	0.795812	75	11	10 SNPs		No							X
19591214	Brief communication: Restricted geographic distribution for Y-Q* paragroup in South America.	2009	November	Evo	12	Am J Phys Anthropol	2	10	7	28	0.357143	0.25	3	2.756	1	759	7(26)	6(738)+ 7(26) SNPs		Yes				X
19627418	Texas population substructure and its impact on estimating the rarity of Y STR haplotypes from DNA evidence*.	2009	September	For	6	J Forensic Sci	2	10	2	30	0.333333	0.0666667	2	1.524	1.0635	2912	17			No								X
19628418	Population data for 12 Y-chromosome STR loci in a sample from Honduras.	2009	September	For	4	Leg Med (Tokyo)	2	2	1	30	0.0666667	0.0333333	0	0	0	128	12			Yes				X
19639002	Genetic structure of nomadic Bedouin from Kuwait.	2009	November	Evo	4	Heredity	1	0	0	28	0	0	1	4.122	2.47568	153	17	96 SNPs		Yes					X
19647700	Evaluation of population variation at 17 autosomal STR and 16 Y-STR haplotype loci in Croatians.	2009	September	For	6	Forensic Sci Int Genet	1	4	4	30	0.133333	0.133333	1	2.421	1.68946	200	17			Yes					X
19647703	Y-chromosome STR haplotypes in males from Greenland.	2009	September	For	4	Forensic Sci Int Genet	1	2	2	30	0.0666667	0.0666667	1	2.421	1.68946	272	12			Yes					X
19647704	Improving global and regional resolution of male lineage differentiation by simple single-copy Y-chromosomal short tandem repeat polymorphisms.	2009	September	For	11	Forensic Sci Int Genet	1	18	12	30	0.6	0.4	1	2.421	1.68946	590	67			No								X
19647714	Allele frequencies and haplotypes for five Y-STRs (DYS441, DYS442, DYS443, DYS444, and DYS445) in Ovambo and Turks populations using multiplex PCR system	2009	September	For	4	Forensic Sci Int Genet	1	0	0	30	0	0	1	2.421	1.68946	156	5			Yes				X
19662792	Population data for Y-chromosome haplotypes defined by AmpFlSTR YFiler PCR amplification kit in North Sardinia (Italy).	2009	June	For	6	Coll Antropol	3	0	0	33	0	0	3	0.503	0.767939	100	17			Yes				X
19680268	Ancestry informative markers and admixture proportions in northeastern MexicoAIMs and admixture proportions in northeastern Mexico	2009	September	Evo	10	J Hum Genet	1	6	4	30	0.2	0.133333	3	2.547	0.992595	100		15 SNPs		Yes				X
19711091	Reduced-volume and low-volume typing of Y-chromosomal SNPs to obtain Finnish Y-chromosomal compound haplotypes.	2009	September	For	6	Int J Legal Med	1	0	0	30	0	0	1	2.793	1.94906	84	12	10 SNPs		Yes					X
19723301	Genetic diversity and the emergence of ethnic groups in Central Asia.	2009	September	Evo	8	BMC Genet	1	11	9	30	0.366667	0.3	3	2.23	0.869057	125	12			No								X
19769300	Analysis of Y-chromosomal short tandem repeat (STR) polymorphism in an Iranian Sadat population.	2009	August	Evo	4	Genetika	3	2	2	31	0.0645161	0.0645161	4	0.501	0.195246	50	7			Yes				X
19769303	Patrilocality and recent migrations have little impact on shaping patterns of genetic structure of the Armenian population.	2009	August	Evo	3	Genetika	3	1	0	31	0.0322581	0	4	0.501	0.195246	741	6	12 SNPs		No								X
19772609	Saudi Arabian Y-Chromosome diversity and its relationship with nearby regions.	2009	September	Evo	6	BMC Genet	1	10	9	30	0.333333	0.3	3	2.23	0.869057	157	17	67 SNPs		Yes					X
19773397	TSPY1 copy number variation influences spermatogenesis and shows differences among Y lineages.	2009	October	Med	9	J Clin Endocrinol Metab	1	11	7	29	0.37931	0.241379	1	6.202	2.35997	284		6 SNPs + 2 STS		Yes				X
19789645	Decreased rate of evolution in Y chromosome STR loci of increased size of the repeat unit.	2009	September	Evo	8	PLoS One	1	3	3	30	0.1	0.1	1	4.351	3.2543	148	24			Yes					X
19809480	Traces of sub-Saharan and Middle Eastern lineages in Indian Muslim populations.	2010	March	Evo	12	Eur J Hum Genet	3	3	3	24	0.125	0.125	2	3.564	1.38893	431		23 SNPs		Yes					X
19810819	Significant genetic differentiation within the population of the Island of Corsica (France) revealed by y-chromosome analysis.	2009	December	Evo	4	Genet Test Mol Biomarkers	3	0	0	27	0	0	0	0	0	62	10			Yes				X
19826455	The emergence of Y-chromosome haplogroup J1e among Arabic-speaking populations.	2010	March	Evo	18	Eur J Hum Genet	3	5	4	24	0.208333	0.166667	2	3.564	1.38893	553	8(498) + 11(55)	1(498) SNP		Yes					X
19839735	Localization of candidate genes in a region of high frequency of microvariant alleles for prostate cancer susceptibility: the chromosome region Yp11.2 genetic variation.	2010	January	Med	3	DNA Cell Biol	3	0	0	26	0	0	3	2.28	0.888542	456	17			No								X
19844259	Drawing the history of the Hutterite population on a genetic landscape: inference from Y-chromosome and mtDNA genotypes.	2010	April	Evo	7	Eur J Hum Genet	3	6	6	23	0.26087	0.26087	2	3.564	1.38893	302	9	11 SNPs		Yes					X
19844264	European admixture on the Micronesian island of Kosrae: lessons from complete genetic information.	2010	March	Evo	7	Eur J Hum Genet	3	1	1	24	0.0416667	0.0416667	2	3.564	1.38893	2988		6(2892) + 11(96) SNPs		Yes				X
19888303	Separating the post-Glacial coancestry of European and Asian Y chromosomes within haplogroup R1a.	2010	April	Evo	34	Eur J Hum Genet	3	16	11	23	0.695652	0.478261	2	3.564	1.38893	5314	9 (895)	14 SNPs		Yes				X
19909597	Genetic association between AZF region polymorphism and Klinefelter syndrome.	2009	October	Med	5	Reprod Biomed Online	2	9	7	29	0.310345	0.241379	1	2.38	1.43546	42		20 STS		Yes				X
19911015	The key role of patrilineal inheritance in shaping the genetic variation of Dagestan highlanders.	2009	December	Evo	8	J Hum Genet	1	1	1	27	0.037037	0.037037	3	2.547	0.992595	105	20	30 SNPs		No							X
19918997	Genetic perspectives on forager-farmer interaction in the Luangwa valley of Zambia.	2010	March	Evo	5	Am J Phys Anthropol	2	2	1	24	0.0833333	0.0416667	3	2.756	1	69	12	19 SNPs		Yes				X
19918998	Phylogeographic analysis of paternal lineages in NE Portuguese Jewish communities.	2010	March	Evo	5	Am J Phys Anthropol	2	3	2	24	0.125	0.0833333	3	2.756	1	57	17	23 SNPs		Yes				X
19939195	The Andalusian population from Huelva reveals a high diversification of Y-DNA paternal lineages from haplogroup E: Identifying human male movements within the Mediterranean space.	2010	January	Evo	9	Ann Hum Biol	3	2	0	26	0.0769231	0	3	1.064	0.795812	167	16(20)	1(147)+17(20) SNPs		Yes				X
19946364	Evaluation of group genetic ancestry of populations from Philadelphia and Dakar in the context of sex-biased admixture in the Americas.	2009	November	Evo	8	PLoS One	1	4	2	28	0.142857	0.0714286	1	4.351	3.2543	421		42 SNPs		Yes					X
19948315	Population genetics of Y-chromosome STRs in a population of Northern Greeks.	2009	December	For	3	Forensic Sci Int Genet	1	5	5	27	0.185185	0.185185	1	2.421	1.68946	191	17			Yes					X
19948319	Population data of 17 Y-STR loci from Rio Grande do Sul state (South Brazil).	2009	December	For	11	Forensic Sci Int Genet	1	4	3	27	0.148148	0.111111	1	2.421	1.68946	255	17			Yes					X
19948320	Distribution of Y-chromosomal haplotypes in the Central Portuguese population using 17-STRs.	2009	December	For	13	Forensic Sci Int Genet	1	3	2	27	0.111111	0.0740741	1	2.421	1.68946	303	17			Yes					X
19948324	A population data for 17 Y-chromosome STR loci in South Poland population sample--some DYS458.2 variants uncovered and sequenced.	2009	December	For	4	Forensic Sci Int Genet	1	2	2	27	0.0740741	0.0740741	1	2.421	1.68946	435	17			Upon request
19948326	A Y-STR database of Iranian and Azerbaijanian minority populations.	2009	December	For	4	Forensic Sci Int Genet	1	5	5	27	0.185185	0.185185	1	2.421	1.68946	259	17			Yes					X
19948329	A comparative analysis of two different sets of Y-chromosome short tandem repeats (Y-STRs) on a common population panel.	2009	December	For	5	Forensic Sci Int Genet	1	1	0	27	0.037037	0	1	2.421	1.68946	224	21			No								X
19953529	Genetic diversity of two haploid markers in the Udegey population from southeastern Siberia.	2010	June	Evo	3	Am J Phys Anthropol	2	0	0	21	0	0	3	2.756	1	21		12 SNPs		Yes				X
19961347	STR genetic diversity in a Mediterranean population from the south of the Iberian Peninsula.	2010	April	Evo	8	Ann Hum Biol	3	2	1	23	0.0869565	0.0434783	3	1.064	0.795812	52	17			Yes				X
19962926	Population data for 12 Y-chromosome STR loci in a sample from El Salvador.	2010	January	For	5	Leg Med (Tokyo)	2	0	0	26	0	0	0	0	0	150	12			Yes				X
19962930	Analysis of seventeen Y-chromosome STR loci in the Cape Muslim population of South Africa.	2010	January	For	6	Leg Med (Tokyo)	2	1	0	26	0.0384615	0	0	0	0	105	17			Yes					X
19967759	Population structure and paternal admixture landscape on present-day Mexican-Mestizos revealed by Y-STR haplotypes.	2010	May	Evo	12	Am J Hum Biol	3	3	2	22	0.136364	0.0909091	2	2.121	1.58639	986	12(461) + 17(525)			Yes					X
20032621	A case of personal identification due to detection of rare DNA types from seminal stain.	2009	December	For	6	J Oral Sci	3	0	0	27	0	0	0	0	0	1	17			Yes				X
20039973	Differential effect of specific gr/gr deletion subtypes on spermatogenesis in the Chinese Han population.	2010	October	Med	10	Int J Androl	3	3	3	17	0.176471	0.176471	1	3.705	2.60915	2098		12 SNPs(228)+ 8 STS		Yes				X	X
20059473	Inferring continental ancestry of argentineans from Autosomal, Y-chromosomal and mitochondrial DNA.	2010	January	Evo	12	Ann Hum Genet	3	11	9	26	0.423077	0.346154	3	2.145	0.835931	246		24(211) + 44(35) SNPs		Yes				X
20086305	Development of a Y-STR 12-plex PCR system and haplotype analysis in a Korean population.	2009	December	For	6	J Genet	3	0	0	27	0	0	4	0.762	0.29696	320	12			No								X
20091845	Human Y-chromosome short tandem repeats: a tale of acculturation and migrations as mechanisms for the diffusion of agriculture in the Balkan Peninsula.	2010	July	Evo	9	Am J Phys Anthropol	2	3	1	20	0.15	0.05	3	2.756	1	583	17			Yes					X
20091849	A genetic analysis of the Sakishima islanders reveals no relationship with Taiwan aborigines but shared ancestry with Ainu and main-island Japanese.	2010	June	Evo	6	Am J Phys Anthropol	2	1	0	21	0.047619	0	3	2.756	1	114	9	1 SNPs		No								X
20107827	Y-chromosomal STRs haplotypes in the Taiwanese Paiwan population.	2011	January	For	7	Int J Legal Med	1	2	2	14	0.142857	0.142857	1	2.793	1.94906	208	17			Yes					X
20129429	Y-chromosomal STR haplotype diversity in males from Santa Catarina, Brazil.	2010	February	For	3	J Forensic Leg Med	1	0	0	25	0	0	0	0	0	109	17			Yes				X
20129457	Haplotype diversity of 17 Y-chromosomal STR loci in the Bangladeshi population.	2010	February	For	6	Forensic Sci Int Genet	1	7	7	25	0.28	0.28	1	2.421	1.68946	216	17			Yes					X
20129460	Genetic polymorphism of 11 Y-chromosomal STR loci in Yunnan Han Chinese.	2010	February	For	12	Forensic Sci Int Genet	1	1	1	25	0.04	0.04	1	2.421	1.68946	320	12			Yes					X
20129468	Characterization of the highly discriminatory loci DYS449, DYS481, DYS518, DYS612, DYS626, DYS644 and DYS710.	2010	February	For	5	Forensic Sci Int	1	2	1	25	0.08	0.04	2	2.104	1.46825	279	7			No								X
20140305	Y chromosomal STR polymorphism in northern Chinese populations.	2009	July	Evo	10	Biol Res	2	0	0	32	0	0	3	0.849	0.635004	377	17			No								X
20162746	Evaluation of 14 Y-chromosomal short tandem repeat haplotype with focus on DYS449, DYS456, and DYS458: Czech population sample.	2010	February	For	3	Croat Med J	3	1	1	25	0.04	0.04	2	1.373	1.07686	50	14			Yes				X
20213473	Digging deeper into East African human Y chromosome lineages.	2010	March	Evo	5	Hum Genet	1	7	5	24	0.291667	0.208333	1	4.523	1.76267	118	17	37 SNPs		Yes					X
20215020	Y-chromosomal STR haplotypes in Central Thai population.	2010	April	For	8	Forensic Sci Int Genet	1	0	0	23	0	0	1	2.421	1.68946	501	12			Upon request
20215021	Haplotype frequencies for 17 Y-STR loci (AmpFlSTRY-filer) in a Moroccan population sample.	2010	April	For	7	Forensic Sci Int Genet	1	3	2	23	0.130435	0.0869565	1	2.421	1.68946	267	17			Yes					X
20215022	Assembly of a large Y-STR haplotype database for the Czech population and investigation of its substructure.	2010	April	For	6	Forensic Sci Int Genet	1	3	3	23	0.130435	0.130435	1	2.421	1.68946	1750	12			Yes					X
20215030	Y-chromosome lineages in native South American population.	2010	April	For	4	Forensic Sci Int Genet	1	4	4	23	0.173913	0.173913	1	2.421	1.68946	134	12	26 SNPs		Yes					X
20333712	Genetic structure of native circumpolar populations based on autosomal, mitochondrial, and Y chromosome DNA markers.	2010	September	Evo	6	Am J Phys Anthropol	2	1	0	18	0.0555556	0	3	2.756	1	61	7			Yes					X
20346436	Strong maternal Khoisan contribution to the South African coloured population: a case of gender-biased admixture.	2010	April	Evo	9	Am J Hum Genet	1	12	10	23	0.521739	0.434783	1	12.303	4.79462	275	14	46 SNPs		Yes					X
20367188	The landscape of Y chromosome polymorphisms in Russia.	2010	June	Evo	6	Ann Hum Biol	3	0	0	21	0	0	3	1.064	0.795812	636	16			No								X
20414255	Y-chromosome distributions among populations in Northwest China identify significant contribution from Central Asian pastoralists and lesser influence of western Eurasians.	2010	May	Evo	8	J Hum Genet	1	2	2	22	0.0909091	0.0909091	3	2.547	0.992595	503	8(168)	29 SNPs		Yes				X	X
20457031	Forensic analysis of polymorphism and regional stratification of Y-chromosomal microsatellites in Belarus.	2011	January	For	6	Forensic Sci Int Genet	1	1	1	14	0.0714286	0.0714286	1	2.421	1.68946	414	14(86)+21(328)			Yes					X
20457062	Y-STR haplotypes of Native American populations from the Brazilian Amazon region.	2010	October	For	3	Forensic Sci Int Genet	1	1	1	17	0.0588235	0.0588235	1	2.421	1.68946	221	9			Yes				X
20457064	Population genetics of 17 Y-STR loci in a large Chinese Han population from Zhejiang Province, Eastern China.	2011	January	For	6	Forensic Sci Int Genet	1	1	1	14	0.0714286	0.0714286	1	2.421	1.68946	4451	17			Yes					X
20457085	Y-chromosome and autosomal STR diversity in four proximate settlements in Central Anatolia.	2010	October	For	6	Forensic Sci Int Genet	1	1	0	17	0.0588235	0	1	2.421	1.68946	140	17			Yes					X
20457087	Population genetics of 17 Y-chromosomal STR loci in Yakutia.	2010	October	For	8	Forensic Sci Int Genet	1	0	0	17	0	0	1	2.421	1.68946	133	17			Yes					X
20457094	Y-STR genetic diversity in Moroccans from the Figuig oasis.	2010	October	For	8	Forensic Sci Int Genet	1	0	0	17	0	0	1	2.421	1.68946	96	17			Yes					X
20457103	Dissecting the Finnish male uniformity: the value of additional Y-STR loci.	2011	June	For	4	Forensic Sci Int Genet	1	1	1	9	0.111111	0.111111	1	2.421	1.68946	255	7			No								X
20559544	Y-chromosome evidence for common ancestry of three Chinese populations with a high risk of esophageal cancer.	2010	June	Med	7	PLoS One	1	2	2	21	0.0952381	0.0952381	1	4.351	3.2543	211	7	16 SNPs		No							X
20569043	Linking Italy and the Balkans. A Y-chromosome perspective from the Arbereshe of Calabria.	2011	January	Evo	6	Ann Hum Biol	3	3	2	14	0.214286	0.142857	3	1.064	0.795812	40	12	31 SNPs		No							X
20603812	Loss of the AZFc region due to a human Y-chromosome microdeletion in infertile male patients.	2010	June	Med	4	Genet Mol Res	3	0	0	21	0	0	4	0.844	0.328917	64		5 STS		Yes				X
20621539	Genetic polymorphisms for 17 Y-chromosomal STR haplotypes in Jammu and Kashmir Saraswat Brahmin population.	2010	September	For	3	Leg Med (Tokyo)	2	1	0	18	0.0555556	0	0	0	0	122	17			Yes				X
20621540	Population data for Y-chromosome haplotypes defined by 17 STRs in South-East Romania	2010	September	For	7	Leg Med (Tokyo)	2	0	0	18	0	0	0	0	0	122	17			Yes				X
20624685	Y chromosome STR allelic and haplotype diversity in five ethnic Tamil populations from Tamil Nadu, India.	2010	September	For	7	Leg Med (Tokyo)	2	2	2	18	0.111111	0.111111	0	0	0	154	17			Yes				X
20632780	Who were the male founders of rural Brazilian Afro-derived communities? A proposal based on three populations.	2011	March	Evo	6	Ann Hum Biol	3	3	3	12	0.25	0.25	3	1.064	0.795812	98		16 SNPs		Yes				X
20646980	Spatial assessment of Argentinean genetic admixture with geographical information systems.	2011	August	For	5	Forensic Sci Int Genet	1	1	0	7	0.142857	0	1	2.421	1.68946	145	12			No								X
20652582	Y-STR diversity in the Himalayas.	2011	May	For	11	Int J Legal Med	1	1	1	10	0.1	0.1	1	2.793	1.94906	344	17			Yes					X
20663794	Features of constitutive gr/gr deletion in a Japanese population.	2010	September	Med	8	Hum Reprod	3	3	2	18	0.166667	0.111111	1	3.859	2.3275	772		8 SNPs + 27 STS		Yes				X
20698129	Diversity of Y-short tandem repeats in the representative sample of the population of Canton Sarajevo residents, Bosnia and Herzegovina	2010	June	Evo	7	Coll Antropol	3	0	0	21	0	0	3	0.503	0.767939	100	12			No								X
20700146	Genetic diversity on the Comoros Islands shows early seafaring as major determinant of human biocultural evolution in the Western Indian Ocean.	2011	January	Evo	9	Eur J Hum Genet	3	2	1	14	0.142857	0.0714286	2	3.564	1.38893	381	17(293)	68 SNPs		Yes					X
20721944	Reconstructing the population history of Nicaragua by means of mtDNA, Y-chromosome STRs, and autosomal STR markers.	2010	December	Evo	10	Am J Phys Anthropol	2	1	1	15	0.0666667	0.0666667	3	2.756	1	165	17			Yes					X
20726964	Phylogeography of the Y-chromosome haplogroup C in northern Eurasia.	2010	November	Evo	7	Ann Hum Genet	3	2	2	16	0.125	0.125	3	2.145	0.835931	1449	17(413)	10 SNPs		Yes					X
20734436	Genetic make up and structure of Colombian populations by means of uniparental and biparental DNA markers.	2010	September	Evo	19	Am J Phys Anthropol	2	2	2	18	0.111111	0.111111	3	2.756	1	1116	6	8 SNPs		Yes					X
20736979	A major Y-chromosome haplogroup R1b Holocene era founder effect in Central and Western Europe.	2011	January	Evo	20	Eur J Hum Genet	3	13	10	14	0.928571	0.714286	2	3.564	1.38893	2193	10(1029)	29 SNPs		Yes					X
20817138	Mutability of Y-chromosomal microsatellites: rates, characteristics, molecular bases, and forensic implications.	2010	September	For	25	Am J Hum Genet	1	10	9	18	0.555556	0.5	1	12.303	4.79462	1944	186			No								X
20823911	Associations of Y-chromosome subdeletion gr/gr with the prevalence of Y-chromosome haplogroups in infertile patients.	2010	September	Med	5	Eur J Hum Genet	3	1	1	18	0.0555556	0.0555556	2	3.564	1.38893	658		34 SNPs + 8 STS + 3 SNVs		Yes				X
20823911	Associations of Y-chromosome subdeletion gr/gr with the prevalence of Y-chromosome haplogroups in infertile patients.	2011	January	Med	5	Eur J Hum Genet	3	1	1	14	0.0714286	0.0714286	2	3.564	1.38893	658		8 STS + 34 SNPs		Yes				X
20837407	Allele frequencies and population data for 11 Y-chromosome STRs in samples from Eastern Slovakia.	2011	June	For	14	Forensic Sci Int Genet	1	1	1	9	0.111111	0.111111	1	2.421	1.68946	629	12			Yes				X
20837606	Extended Y chromosome investigation suggests postglacial migrations of modern humans into East Asia via the northern route.	2011	January	Evo	8	Mol Biol Evol	1	7	7	14	0.5	0.5	1	9.872	3.84723	3826	8(289)	53 SNPs		Yes					X
20843760	Y-chromosomal STRs in two populations from Israel and the Palestinian Authority Area: Christian and Muslim Arabs.	2011	November	For	7	Forensic Sci Int Genet	1	1	1	4	0.25	0.25	1	2.421	1.68946	163	17			Yes					X
20851697	Population genetic polymorphisms of 17 Y-chromosomal STR loci in South Koreans.	2011	November	For	6	Forensic Sci Int Genet	1	0	0	4	0	0	1	2.421	1.68946	1021	17			Yes					X
20854231	Genetic differences among North African Berber and Arab-speaking populations revealed by Y-STR diversity.	2011	March	For	5	Ann Hum Biol	3	1	1	12	0.0833333	0.0833333	3	1.064	0.795812	89	17			Yes					X
20869937	Paternal genetic history of the Vlax Roma.	2011	March	For	3	Forensic Sci Int Genet	1	1	1	12	0.0833333	0.0833333	1	2.421	1.68946	68	12	51SNPs		No							X
20877414	The Y-chromosome landscape of the Philippines: extensive heterogeneity and varying genetic affinities of Negrito and non-Negrito groups.	2011	February	Evo	17	Eur J Hum Genet	3	5	0	13	0.384615	0	2	3.564	1.38893	390	8	48SNPs		Yes					X
20878647	Divergent patrilineal signals in three Roma populations.	2011	January	Evo	10	Am J Phys Anthropol	2	0	0	14	0	0	3	2.756	1	88	17(86)	14SNPs		Yes					X
20886636	Evaluating self-declared ancestry of U.S. Americans with autosomal, Y-chromosomal and mitochondrial DNA.	2010	December	Evo		Hum Mutat	1	5	2	15	0.333333	0.133333	1	6.887	2.68394	664		42SNPs		No								X
20887376	Contrasting patterns of nuclear and mtDNA diversity in Native American populations.	2010	November	Evo	26	Ann Hum Genet	3	3	3	16	0.1875	0.1875	3	2.145	0.835931	114	18	3 SNPs		No								X
20932815	Hierarchical Y-SNP assay to study the hidden diversity and phylogenetic relationship of native populations in South America.	2011	March	For	10	Forensic Sci Int Genet	1	3	2	12	0.25	0.166667	1	2.421	1.68946	65	21	24SNPs		Yes					X
20943704	Y chromosome microdeletions are not associated with spontaneous recurrent pregnancy loss in a Sinhalese population in Sri Lanka.	2010	December	Med	3	Hum Reprod	3	1	1	15	0.0666667	0.0666667	1	3.859	2.3275	196		13STS		Yes				X
20958967	The imprint of the Slave Trade in an African American population: mitochondrial DNA, Y chromosome and HTLV-1 analysis in the Noir Marron of French Guiana.	2010	October	Evo	10	BMC Evol Biol	1	1	1	17	0.0588235	0.0588235	1	4.294	1.67342	210	17	34 SNPs		Yes					X
20969509	French Guiana Amerindian demographic history as revealed by autosomal and Y-chromosome STRs.	2011	January	Evo	9	Ann Hum Biol	3	1	0	14	0.0714286	0	3	1.064	0.795812	129	17			No								X
20970400	Population genetics for Y-chromosomal STRs haplotypes of Chinese Xibe ethnic group.	2011	November	For	4	Forensic Sci Int Genet	1	0	0	4	0	0	1	2.421	1.68946	280	12			Yes					X
20971692	Haplotype diversity of 17 Y-chromosomal STRs in Saraswat Brahmin Community of North India.	2011	June	For	3	Forensic Sci Int Genet	1	1	1	9	0.111111	0.111111	1	2.421	1.68946	181	17			Yes				X
20978040	Population genetic structure in Indian Austroasiatic speakers: the role of landscape barriers and sex-specific admixture.	2011	February	Evo	27	Mol Biol Evol	1	7	6	13	0.538462	0.461538	1	9.872	3.84723	984	14(342)	12SNPs		Yes					X
20981037	Y-chromosome R-M343 African lineages and sickle cell disease reveal structured assimilation in Lebanon.	2011	January	Evo	7	J Hum Genet	1	0	0	14	0	0	3	2.547	0.992595	81	19	28SNPs		No							X
21036685	Micro-geographic distribution of Y-chromosomal variation in the central-western European region Brabant.	2011	March	For	6	Forensic Sci Int Genet	1	1	1	12	0.0833333	0.0833333	1	2.421	1.68946	477	37			No							X
21051306	Paternal and maternal lineages in Guinea-Bissau population.	2011	March	For	13	Forensic Sci Int Genet	1	0	0	12	0	0	1	2.421	1.68946	33	17	24SNPs		Yes					X
21059792	Unexpected island effects at an extreme: reduced Y chromosome and mitochondrial DNA diversity in Nias.	2011	April	Evo	10	Mol Biol Evol	1	0	0	11	0	0	1	9.872	3.84723	467	17	14SNPs		Yes					X
21109585	Y-chromosomal variation in sub-Saharan Africa: insights into the history of Niger-Congo groups.	2011	March	Evo	16	Mol Biol Evol	1	4	4	12	0.333333	0.333333	1	9.872	3.84723	1195	12	24(146)+33(1049)		Yes					X
21119711	Influences of history, geography, and religion on genetic structure: the Maronites in Lebanon	2011	March	Evo	14	Eur J Hum Genet	3	3	1	12	0.25	0.0833333	2	3.564	1.38893	647	17	58SNPs		Yes					X
21126935	Allele frequencies and population data for 17 Y-STR loci (The AmpFlSTR® Y-filer™) in Casablanca resident population	2011	January	For	6	Forensic Sci Int Genet	1	1	1	14	0.0714286	0.0714286	1	2.421	1.68946	166	17			Yes					X
21187967	The influence of natural barriers in shaping the genetic structure of Maharashtra populations.	2010	December	Evo	11	PLoS One	1	1	0	15	0.0666667	0	1	4.351	3.2543	185	17	20SNPs		Yes					X
21198376	Characterization of Y-chromosomal short tandem repeat markers in Pakistani populations.	2011	March	For	6	Genet Test Mol Biomarkers	3	0	0	12	0	0	0	0	0	740	5	1SNP		No								X
21237696	Y-STR profiling in two Afghanistan populations	2011	March	For	7	Leg Med (Tokyo)	2	1	1	12	0.0833333	0.0833333	0	0	0	189	17			Yes					X
21253605	A new topology of the human Y chromosome haplogroup E1b1 (E-P2) revealed through the use of newly characterized binary polymorphisms.	2011	January	Evo	4	PLoS One	1	2	2	14	0.142857	0.142857	1	4.351	3.2543	13			45Kb	No								X
21269865	Y chromosome comparative analysis of Rondônia with other Brazilian populations.	2011	May	For	9	Leg Med (Tokyo)	2	0	0	10	0	0	0	0	0	73	17			Yes				X
21269904	Y-chromosome STR haplotype diversity in three ethnically isolated population from North-Western Romania.	2011	June	For	5	Forensic Sci Int Genet	1	1	1	9	0.111111	0.111111	1	2.421	1.68946	175	17			Yes					X
21277272	Genetic diversity of 17 Y-short tandem repeats in Indian population.	2011	August	For	8	Forensic Sci Int Genet	1	1	1	7	0.142857	0.142857	1	2.421	1.68946	750	17			Yes					X
21277273	Presentation of 17 Y-chromosomal STRs in the population of the Sverdlovsk region.	2011	June	For	5	Forensic Sci Int Genet	1	0	0	9	0	0	1	2.421	1.68946	832	17			No								X
21279707	Genetic polymorphisms of 17 short tandem repeat loci on Y chromosome in central Croatian population.	2011	January	For	6	Forensic Sci Med Pathol		1	1	14	0.0714286	0.0714286				220	17			No								X
21302273	Male ancestry structure and interethnic admixture in African-descent communities from the Amazon as revealed by Y-chromosomeStrs.	2011	March	Evo	6	Am J Phys Anthropol	2	1	1	12	0.0833333	0.0833333	3	2.756	1	300	9			Yes					X
21302276	Brief communication: Y-chromosome haplogroup analysis indicates that Chinese Tuvans share distinctive affinity with Siberian Tuvans.	2011	March	Evo	15	Am J Phys Anthropol	2	0	0	12	0	0	3	2.756	1	150		13SNPs		Yes				X
21305013	Ancestry of the Iban is predominantly Southeast Asian: genetic evidence from autosomal, mitochondrial, and Y chromosomes.	2011	January	Evo	12	PLoS One	1	0	0	14	0	0	1	4.351	3.2543	94		27SNPs		Yes					X
21312181	Deep into the roots of the Libyan Tuareg: a genetic survey of their paternal heritage.	2011	May	Evo	8	Am J Phys Anthropol	2	2	2	10	0.2	0.2	3	2.756	1	47	37	32SNPs		Yes					X
21315645	Simultaneous determination of seven informative Y chromosome SNPs to differentiate East Asian, European, and Africanpopulations.	2011	May	For	11	Leg Med (Tokyo)	2	1	1	10	0.1	0.1	0	0	0	783		7SNPs		Yes				X
21329477	Y chromosome diversity among the Iranian religious groups: a reservoir of genetic variation.	2011	May	Evo	14	Ann Hum Biol	3	1	0	10	0.1	0	3	1.064	0.795812	338		14SNPs		Yes				X
21401952	The coming of the Greeks to Provence and Corsica: Y-chromosome models of archaic Greek colonization of the western Mediterranean.	2011	March	Evo	14	BMC Evol Biol	1	2	2	12	0.166667	0.166667	1	4.294	1.67342	831	37(89)+10(20+?)	29(140)+13(368)+1(323)SNPs		No							X
21407194	Larger mitochondrial DNA than Y-chromosome differences between matrilocal and patrilocal groups from Sumatra.	2011	March	Evo	7	Nat Commun	1	1	1	12	0.0833333	0.0833333				75	12	21SNPs		Yes					X
21412412	Y-chromosome variation in Altaian Kazakhs reveals a common paternal gene pool for Kazakhs and the influence of Mongolian expansions.	2011	March	Evo	3	PLoS One	1	1	1	12	0.0833333	0.0833333	1	4.351	3.2543	119	17	58SNPs		Yes					X
21448665	Y-STR loci diversity in native Alaskan populations.	2011	July	For	10	Int J Legal Med	1	0	0	8	0	0	1	2.793	1.94906	454	17			Yes					X
21453003	Increased resolution of Y chromosome haplogroup T defines relationships among populations of the Near East, Europe, and Africa.	2011	February	Evo	6	Hum Biol	3	2	2	13	0.153846	0.153846	4	0.513	0.383695	2236	10(1189)+24(90)	19SNPs		No							X
21469069	mtDNA and Y-chromosome diversity in Aymaras and Quechuas from Bolivia: different stories and special genetic traits of the Andean Altiplano populations.	2011	June	Evo	9	Am J Phys Anthropol	2	0	0	9	0	0	3	2.756	1	114	17	3SNPs		Yes					X
21484758	Genetic structure of the paternal lineage of the Roma people.	2011	May	Evo	5	Am J Phys Anthropol	2	0	0	10	0	0	3	2.756	1	256	12	51SNPs		Yes					X
21539181	Y chromosome--a tool in infertility studies of Latvian population.	2011	March	Med	10	Genetika	3	0	0	12	0	0	4	0.501	0.195246	105		6STS+6SNPs(78)		Yes				X
21544893	Distribution of Y-chromosome Q lineages in Native Americans.	2011	July	Evo	9	Am J Hum Biol	3	0	0	8	0	0	2	2.121	1.58639	172		18SNPs		Yes				X
21549657	Genetic data for 17 Y-chromosomal STR loci in Macedonians in the Republic of Macedonia.	2011	August	For	6	Forensic Sci Int Genet	1	1	0	7	0.142857	0	1	2.421	1.68946	262	17			Upon request
21585124	DNA analysis of Y chromosomal AZF region in Slovak population with fertility disorders.	2011	April	Med	7	Bratisl Lek Listy	3	0	0	11	0	0	4	0.317	0.248627	822		27 STS		Yes				X
21672265	Genetic structure of the Mon-Khmer speaking groups and their affinity to the neighbouring Tai populations in Northern Thailand.	2011	June	Evo	7	BMC Genet	1	0	0	9	0	0	3	2.23	0.869057	416	17			No								X
21674830	Y-short tandem repeat haplotype and paternal lineage of the Ezhava population of Kerala, south India.	2011	June	Evo	3	Croat Med J	3	0	0	9	0	0	2	1.373	1.07686	104	8			Yes				X
21674832	Y-chromosomal diversity of the Valachs from the Czech Republic: model for isolated population in Central Europe.	2011	June	Evo	4	Croat Med J	3	1	0	9	0.111111	0	2	1.373	1.07686	446	17(352) + 12(94)			Upon request
21740152	Gender differences in ancestral contribution and admixture in Venezuelan populations.	2011	June	Evo	6	Hum Biol	3	2	2	9	0.222222	0.222222	4	0.513	0.383695	287		7SNPs		Yes				X
21741027	Indian Siddis: African descendants with Indian admixture	2011	July	Evo	18	Am J Hum Genet	1	0	0	8	0	0	1	12.303	4.79462	393		32SNPs		Yes				X
21826635	Male lineages in South American native groups: evidence of M19 traveling south.	2011	October	Evo	7	Am J Phys Anthropol	2	0	0	5	0	0	3	2.756	1	78		27SNPs		Yes				X
21846204	Paternal genetic history of the Basque population of Spain.	2011	August	Evo	4	Hum Biol	3	0	0	7	0	0	4	0.513	0.383695	126	12			Yes				X
21874703	Searching the peopling of the Iberian Peninsula from the perspective of two andalusian subpopulations: a study based on Y-chromosome haplogroups J and E.	2010	December	Evo	8	Coll Antropol	3	1	0	15	0.0666667	0	3	0.503	0.767939	417	17(401)+19(16)	1(210)+16(23)+9(29)		No							X
21915847	Genetic structure of Tunisian ethnic groups revealed by paternal lineages.	2011	October	Evo	6	Am J Phys Anthropol	2	0	0	5	0	0	3	2.756	1	159	17	42 SNPs		Yes					X
21994016	Genetic ancestry and indigenous heritage in a Native American descendant community in Bermuda.	2011	November	Evo	10	Am J Phys Anthropol	2	0	0	4	0	0	3	2.756	1	53	19	40 SNPs		Yes					X
* This column has been emptied for privacy reasons
